# Supplementary material for: Preliminary screening of urinary host protein biomarkers for Schistosomiasis haematobium: A proteome profiling study identifying candidate diagnostic targets in school-aged children
Source: PLoS Negl Trop Dis. 2025 Aug 25;19(8):e0013429. doi: 10.1371/journal.pntd.0013429 (PMC12377595; doi:10.1371/journal.pntd.0013429)
Supplement: S1 Table — Contains two sub-tables: (A) The positive group: List of 961 host proteins and their expression levels detected in Schistosoma haematobium infected samples. (B) The negative group: List of 860 host proteins and their expression levels detected in healthy control samples. (XLSX) [file pntd.0013429.s001.xlsx]

## Sheet: the positive group
ProteinAccessions	Gene Name	Organisms	P1	P2	P3	P4	P5	P6	P7	P8	P9	P10	P11	P12	P13	P14	P15	P16	P17	P18	P19	P20	P21	P22	P23	P24	P25	P26	P27	P28
A0A075B6H9	IGLV4-69	Homo sapiens	102714	70818.1	16938.6	102973	36416.3	8141.03	nan	70222	76490.6	nan	19995.2	nan	114122	67426.1	nan	145682	36803.6	54354.8	57246.8	nan	56672.4	147934	30095.6	nan	12904.8	20808.5	166567	163264
A0A075B6I0	IGLV8-61	Homo sapiens	39658.9	109676	9538.3	108533	29886.9	22529	47081	138437	31739.1	24409.4	22827.1	12644.5	40000.7	49637.4	nan	190768976	121971	73488.3	54530.6	8360.8	33455.3	35145.8	70754.6	nan	14220.3	21575	84444.9	243918
A0A075B6I9	IGLV7-46	Homo sapiens	7242.85	10559.5	3667.99	13391.1	6490.71	3920.14	nan	nan	4143.79	nan	7539.22	nan	5627.68	nan	nan	11241893	15766.3	15043.1	4549.66	nan	8283.87	555.172	nan	nan	4388.61	1525.87	16082.1	4247.43
A0A075B6J9	IGLV2-18	Homo sapiens	5989.68	20937.1	9038.19	10.028	22758.1	4302.01	nan	13281.3	2504.51	6843.86	136681	7710.71	13706.4	7288.14	nan	2.86028e+06	54824.7	11655	12015.9	26716.6	1254.31	4141.07	14986	nan	1779.64	13273.2	34830.6	471475
A0A075B6K2	IGLV3-12	Homo sapiens	2184.6	nan	nan	nan	56949.2	nan	nan	nan	74.4543	7738.86	nan	12168.4	6354.04	3216.55	nan	8146188	nan	44291.6	3382.7	33424.6	nan	1003.79	nan	nan	nan	1024.16	nan	1228.55
A0A075B6K4	IGLV3-10	Homo sapiens	18926.6	251846	297074	642271	1.39646e+06	428048	nan	377264	672041	562041	235095	572013	278440	344977	160473	18303412	527107	847769	244586	198347	5401.45	10895.9	296422	nan	297224	294991	347661	621220
A0A075B6K5	IGLV3-9	Homo sapiens	641506	245137	201188	625934	1.61533e+06	3.81707e+06	1.30955e+06	289865	127326	212934	508057	266511	318665	292523	nan	161428448	877532	896143	321173	459053	39357.8	57040	425772	1951485	82179.7	181764	298450	1.83669e+06
A0A075B6P5;P01615	IGKV2-28	Homo sapiens	183547	59353.1	80648.3	115136	55835.8	141202	60820.9	429216	52066.3	123871	16530.6	119574	109721	82616.5	66874.6	99130	200694	73020	108378	88608.4	204932	79362.4	129381	138170	25978.5	69055.2	56536.8	218243
A0A075B6Q5	IGHV3-64	Homo sapiens	nan	nan	1640.61	9984.7	2659.96	nan	nan	2945.21	1519.05	nan	nan	6698.94	1080.36	11390.9	nan	nan	nan	931.808	1182.42	nan	2671.72	2765.67	nan	nan	282.952	nan	2054.73	15337.7
A0A075B6R2	IGHV4-4	Homo sapiens	6146.96	4432.06	19489.4	73641.3	21521.3	8532.11	nan	nan	37886.6	87166.6	nan	100676	23255.6	35385.1	nan	7837407	nan	6160.43	8176.06	nan	nan	46199.9	nan	nan	17002.8	2465.96	79229.3	106291
A0A075B6S2	IGKV2D-29	Homo sapiens	422225	197325	502324	1.86609e+06	299828	370120	622255	608878	578654	606437	296440	602994	624674	312979	12417.2	1140010240	303379	934671	440273	135958	185500	543680	169785	230804	173943	174446	879616	4712974
A0A075B6S5	IGKV1-27	Homo sapiens	5710.73	nan	nan	14036.3	5041.44	nan	62414.6	1955.01	814.045	nan	nan	nan	1114.13	nan	nan	nan	nan	4077.53	1578.8	nan	752.302	334.194	68598.3	nan	484.252	5088.81	6055.75	18048.6
A0A087WSY6	IGKV3D-15	Homo sapiens	37774.9	183881	11814.8	11182.4	34850.3	16377.1	398177	81450.8	105957	30059.4	163425	89267.5	14053	18014.9	nan	26250382	59062.7	21278.6	15830.2	24217.9	48670.6	29948.6	60012.9	89637	10225.9	11550.9	17323	151902
A0A0A0MRZ8;P04433	IGKV3D-11	Homo sapiens	1.54429e+06	1.0633e+06	239167	1.31907e+06	646038	497007	1.53385e+06	1.38449e+06	75095.9	518880	669465	657092	422168	187247	61915.6	489505120	2.41544e+06	1.00824e+06	385256	248836	564622	537285	328774	16972.8	69024.1	481881	628089	3053409
A0A0A0MS15	IGHV3-49	Homo sapiens	8348.92	56452.4	5680.91	3819.98	3750.61	17303.2	nan	6090.4	3042.07	10256.2	135971	8218.03	2695.47	26660.5	nan	619677	50433.2	2201.79	5899.72	nan	10773.9	11963.4	nan	nan	5072.14	437.065	12589.9	53136.4
A0A0A0MT36	IGKV6D-21	Homo sapiens	34338.3	nan	nan	48200.5	32967	2713.53	nan	30887	2650.48	6307.91	nan	nan	15767.1	29131.6	nan	1614096	29289.8	21710.4	19151.8	nan	nan	16014.4	nan	nan	nan	4795.13	111599	92092.2
A0A0A0MT89	IGKJ1	Homo sapiens	15267.8	20006.6	13070.5	19932.1	41965.7	3357.24	nan	67249.3	11522.9	25430.1	23838.5	28827.8	14201.1	2590.71	nan	11178091	32331.4	14354.9	20748.7	6302.72	14483.2	29314.1	nan	nan	10792	8556.8	17051.4	307237
A0A0B4J1U3	IGLV1-36	Homo sapiens	2396.44	nan	554.464	427.734	7743.49	nan	nan	nan	2.841	4698.33	nan	nan	152.335	7473.88	nan	nan	nan	444.844	1283.56	nan	nan	2749.66	nan	nan	161.959	2450.8	432.155	1850.72
A0A0B4J1U7	IGHV6-1	Homo sapiens	7587.07	39568.5	3504.37	49020	22125.5	25787.8	nan	18122.7	330850	78295.3	110544	122558	19542.9	18681.7	nan	127168128	39499.5	26390.4	22031.5	6115.69	10182.8	38107.4	8848.6	147221	18884.7	6581.16	58548	239300
A0A0B4J1V0	IGHV3-15	Homo sapiens	3847.01	16351.2	8656.05	14538.2	6766.37	14834.9	nan	nan	2485.64	23951.7	46559.7	13165.7	6707.32	2832.09	11624.8	51.1132	22893.5	4132.66	4591.25	3571.92	3532.15	27319.4	57801.1	nan	1657.5	4631.53	35653.8	103952
A0A0B4J1V2	IGHV2-26	Homo sapiens	nan	11869.9	2160.02	21212.8	6729.54	nan	nan	nan	13969.6	18540.8	nan	35798.4	6114.66	1268.54	nan	4491.83	6541.69	3491.3	10463.7	939.146	2618.71	13059.8	nan	nan	4687.38	nan	9084.67	65781.7
A0A0B4J1V6	IGHV3-73	Homo sapiens	20612.5	26755.1	121920	217944	38560.9	19668.8	nan	15212.4	57633.8	29949.6	68943	56798.6	56064.1	43231.1	nan	831967424	43189.8	37379.6	45138.5	8199.71	10963.1	74288.5	34331.9	nan	30842.6	7379.37	188189	3506102
A0A0B4J1X5	IGHV3-74	Homo sapiens	15268	6404.21	54528.1	679370	10987.9	13507.1	nan	14596.5	6313.4	9606.25	nan	20388.8	21354.8	16808.5	nan	12002768	12012	11651.9	20032.9	nan	17935.3	52105.9	24415.8	nan	3870.01	4604.28	106238	20210.4
A0A0B4J1Y8	IGLV9-49	Homo sapiens	1915.78	nan	3140.7	10682.1	5682.56	1959.72	nan	10194.7	12026.4	nan	nan	nan	3280.24	7380.08	nan	3590728	28549.8	5800.23	4169.79	nan	7716.15	27791.6	nan	nan	2673.49	3692.92	10750.9	nan
A0A0B4J1Y9	IGHV3-72	Homo sapiens	3991.09	26752.4	8286.66	9309.81	9547.14	5706.61	nan	nan	10282.6	5905.38	7325.65	16415.6	11213	6877.32	nan	13.3373	nan	3628.99	2473.16	nan	5452.3	10120.5	nan	nan	1177.38	1137.55	14876.8	87904.3
A0A0B4J2D9;P0DP09	IGKV1D-13	Homo sapiens	882.411	17793.1	652.029	3381.89	45580.8	nan	170956	11320.7	2186.44	nan	31259.3	nan	3199.78	3339.04	nan	12014284	69274.1	19710.6	6099.86	367252	2987.77	2059.09	1.20895	137465	nan	9987.61	1815.77	126.573
A0A0C4DH25	IGKV3D-20	Homo sapiens	860522	726858	328983	1.96625e+06	271301	170072	2.22865e+06	3.96825e+06	88323.2	371245	1.88813e+06	420197	124260	1.02601e+06	492597	86375696	762829	503162	149885	225402	282911	172653	455725	449389	134133	321818	263005	778631
A0A0C4DH29	IGHV1-3	Homo sapiens	1795.59	nan	6336	2402.8	nan	3568.63	nan	nan	1412.97	1413.74	nan	5718.14	1321.05	5435.16	nan	nan	6140.88	977.978	2430.68	nan	nan	4392.35	12983.4	nan	2194.4	nan	2092.12	nan
A0A0C4DH31	IGHV1-18	Homo sapiens	nan	nan	2409.14	296906	2850.71	1146.72	nan	nan	3810.04	nan	nan	nan	8358.74	1624.65	nan	10974629	1280.89	1444.27	5928.39	1533.44	nan	3526.78	nan	nan	691.406	nan	10158.7	3250.5
A0A0C4DH34	IGHV4-28	Homo sapiens	21842.9	68752.9	19647.8	98230.2	31283.2	27502.1	nan	nan	72916.8	76668.5	21387	28834.5	98954.7	52228.4	nan	3.05629e+06	65933.5	31461.8	114678	19927.8	118806	53120.1	60844	nan	45078.3	5899.6	129418	352817
A0A0C4DH38	IGHV5-51	Homo sapiens	4602.84	92084.4	22232.3	59822.6	5981.43	11921.2	nan	44986.9	9745.63	45007.9	4948.66	8569.14	29827.8	21483.1	nan	24173	10419.5	8872.09	27721.6	2717.14	13632.8	14662	1432.59	nan	7251.51	3263.23	38600.7	11953.8
A0A0C4DH41;P01824;P01825;P06331;P0DP06;P0DP08	IGHV4-61	Homo sapiens	30736	129539	82620.4	215169	95398.7	50217.1	20728.2	36471.7	147076	124701	237407	257162	127503	162639	nan	47579536	110276	97201.6	113098	47604.2	16998.1	4666.87	53800.4	96181.6	53106.8	17836.2	270202	272363
A0A0C4DH43	IGHV2-70D	Homo sapiens	5024.24	nan	17976.3	41810.9	7251.53	nan	nan	43998.3	nan	7897.87	nan	nan	7402.28	8584.77	nan	13120597	15363.9	8633.85	5474.86	9704.68	9362.38	26461.3	44050.8	nan	9256.45	409.392	466.274	124430
A0A0C4DH67	IGKV1-8	Homo sapiens	34267.5	9642.32	32864.2	98873.1	147930	43079.4	423806	80619.3	8944.71	388255	48881.5	1.37469e+06	28401.8	32315.9	37554	2.98457e+06	363866	102977	36990.6	57380.8	48818.8	15967.5	197986	184136	5213.08	46827.6	38291.1	192031
A0A0C4DH68	IGKV2-24	Homo sapiens	695.098	37601.8	53269.2	5111867	134537	86345.7	2.1751	43199.5	35365	1016463	98308.5	999512	63948.9	32547.8	nan	3.66611e+06	112210	104913	46845.4	26516.4	90361.5	1154.23	49342.3	nan	14892.5	10775.2	413669	35389.6
A0A0G2JS06	IGLV5-39	Homo sapiens	842.375	nan	nan	1006.1	1509.71	3860.49	nan	nan	1380.66	7810.15	nan	7089.48	978.412	1988.68	nan	13.7646	7116.65	nan	1349.58	nan	4800.3	5494.93	nan	nan	708.188	4536.52	1383.35	7938.67
A0A0J9YXX1	IGHV5-10-1	Homo sapiens	nan	nan	75986	192649	18203.4	1124.03	nan	2536.9	12284	nan	nan	nan	14530.5	2930.77	nan	37787088	18509.5	nan	12843.9	nan	nan	14557.8	24343.8	32757.8	7389.51	nan	21807.2	527576
A0M8Q6	IGLC7	Homo sapiens	894659	1364668	312810	3268866	2.48198e+06	974803	7796284	458433	224297	2879579	883667	2244444	338900	680528	166862	211469600	3.8437e+06	2.16475e+06	483659	1.03607e+06	285121	898568	2.6752e+06	1.01966e+06	122674	474369	714096	2.01329e+06
A1E959	ODAM	Homo sapiens	1560.93	7334.59	nan	12474.4	25377.6	10154.4	62801	nan	nan	6466.77	52214.7	nan	467.731	1196.36	nan	nan	20311.3	15116.7	2168.98	28832.9	nan	1976.84	27723.7	111225	1714.16	3730.64	nan	nan
A6NGN9	IGLON5	Homo sapiens	504.616	nan	885.859	nan	568.761	488.266	nan	2879.03	644.136	nan	nan	1142.53	146.087	2045.32	nan	nan	1535.78	643.262	nan	nan	3433.1	588.102	nan	nan	986.738	nan	nan	292.143
A6NI73	LILRA5	Homo sapiens	nan	2897.88	4445.73	761.065	nan	1107.01	nan	6125.8	931.63	nan	nan	1205.62	551.095	3799.61	nan	nan	1733.03	nan	198.222	nan	nan	1065.03	nan	nan	874.25	nan	1791.2	496.589
A6NL88	SHISA7	Homo sapiens	6435.43	34032.2	8093.23	7569.49	3464.88	7189.2	45112.3	nan	2423.63	11445.8	32395.5	11397.9	1444.34	3465.95	34818	nan	19647.1	5515.62	10210.8	12508.8	1.50485	10899	28607.6	171.525	nan	12154.5	6758.85	nan
B9A064	IGLL5	Homo sapiens	3.21748e+06	2.35455e+06	1.61341e+06	4.2699e+06	4240604	933637	3.65012e+06	430034	1.39761e+06	2.22125e+06	2.04552e+06	2485182	1.97309e+06	1.70462e+06	482500	511174176	4.34702e+06	2838931	1.74243e+06	2.47058e+06	668942	1.28437e+06	3.88924e+06	1.2051e+06	484024	2362586	4.34666e+06	4.26613e+06
C9JVW0	INAFM1	Homo sapiens	82625	266662	94767.1	66291.5	155814	124294	584337	nan	nan	198927	290024	208073	6011.69	120832	1.52146e+06	nan	243899	82863.6	48567.7	149773	35922.4	44863.6	227077	506598	nan	97731.6	42116.8	68298
E1BH94	PGLYRP2	Homo sapiens	5777.11	7504.65	18208.5	18397	8347.54	1414.44	nan	67511.8	23736.2	3778.56	40225.8	6723.84	7297.97	12626.7	63.3689	20927586	21431.5	8543.85	7553.18	4189.96	3208.61	3664.04	3963.28	nan	2485.54	1155.77	34113	5843.07
iRT-Kit_WR_fusion	PGLYRP2	Homo sapiens	29575578	333837568	28363212	35002664	63899388	142194032	1356898432	330164224	4769368	284486944	326524992	132508056	4.64042e+06	51432172	5067960832	2862844928	193478384	35228844	17479918	83313424	90521944	22452940	440928032	1128675968	6174332	27686330	4.10225e+06	78332096
O00115	DNASE2	Bos taurus	8566.06	nan	2058.3	2023.88	6518.68	9746.91	nan	26315.1	1024.28	10770	45671.2	10905	713.015	4324.91	29663	nan	8604.82	nan	2014.47	nan	968.241	1541.94	13591.3	144495	851.378	6462.93	355.581	3931.62
O00182	LGALS9	Homo sapiens	1720.54	11995.1	17130.7	9040.45	nan	18901.2	nan	2711.35	1605.69	14725.4	nan	45769.2	1717.44	19811.7	nan	nan	nan	1167.35	2432.54	nan	9668.65	230.606	nan	nan	4570.52	nan	3653.51	11456.5
O00187	MASP2	Homo sapiens	28674.5	1.39972e+06	1415.96	35530.8	29137.4	8439.38	1112190	493946	12510.5	86329.4	746894	130852	60293.1	122822	1.03445e+06	6.75059e+06	21701.3	20509.5	73435.1	4393.99	152862	105831	102566	20316.4	30463.9	59859.5	51154.8	76122.3
O00241	SIRPB1	Homo sapiens	4100.87	38398.9	2941.58	4917.69	3898.48	35605.9	3540.74	90949.6	1018.15	20135.4	nan	37962.6	4760.64	17537.2	432.428	nan	13621.4	9062.99	8036.21	5883.49	21001.2	13357.6	nan	nan	6507.83	6121.35	3876.81	5851.31
O00299	CLIC1	Homo sapiens	269.556	nan	nan	nan	7914.35	nan	nan	7739.19	1765.79	nan	nan	nan	601.93	1248.27	nan	nan	nan	1838.75	1058.55	nan	1514.67	1251	nan	nan	2804.45	8959.15	361.478	2278.96
O00391	QSOX1	Homo sapiens	25822.6	120784	11004.3	14593.7	43746.9	111456	588141	74932.9	3664.33	44180.1	73173	86505.6	2712.67	27270	488185	573611	130676	9026.41	8486.73	33530.4	24937.9	21261	100928	56446.6	7967.28	31688.8	5253.01	116363
O00468	AGRN	Homo sapiens	3218.22	19501.5	2139.5	569.941	642.28	8360.24	31957.1	72502.3	510	13364	19573.9	5628.54	2021.43	4437.45	301080	nan	13836.7	1031.94	3444.52	5362.31	10247.5	1779.2	45704.9	8091.15	1261.55	1067.81	517.363	42629
O00533	CHL1	Homo sapiens	4718.88	10467.1	1118.26	nan	432.538	5464.02	nan	7905.31	2065.05	7001.5	7513.26	7064.96	576.516	5417.64	52375.2	225085	nan	nan	1029.22	15367.4	7994.52	2133.15	1936.22	nan	1305.55	nan	1466.17	2403.16
O00560	SDCBP	Homo sapiens	nan	2875.96	2388.02	1244.98	786.029	2206.47	3.81494	21003.8	1879.02	15079.1	194219	10968.2	737.167	2108.33	nan	nan	nan	461.159	812.734	1167.96	2496.79	2825.57	16.1497	43945.6	4149.06	1017.7	1020.01	11149.9
O00584	RNASET2	Homo sapiens	293.417	22518.6	2121.99	678.227	nan	5562.03	nan	12038.2	246.725	nan	53240.4	nan	1346.42	740.124	nan	1.61683	nan	347.513	1533.33	nan	368.526	4991.87	nan	nan	1084.65	nan	839.184	831.088
O00592	PODXL	Homo sapiens	11865.6	40856.3	18609.2	10398.7	11895.2	73520.5	112132	15453.6	6290.76	34245.1	40083	54512.2	1243.99	18542.1	274563	1.83701e+06	79519.8	10434.4	9375.99	30787.7	17784.5	5075.74	124997	204947	5405.99	9693.29	8804.42	nan
O14498	ISLR	Bos taurus	9854.65	34134.2	4932.87	3295.68	17729.5	41487.6	729812	63238.2	12171.6	28445.3	187444	46662	4507.09	14361.3	1.46771e+06	4.04438e+06	9221.25	2770.98	6190.67	10185.5	25795.5	9166.51	117900	195374	6701.1	8002.87	3852.37	5540.32
O14594	NCAN	Homo sapiens	17103.2	94434.2	21439.4	39358.1	145306	53304.8	nan	47854.7	3144.05	90348.6	187739	83640.6	1839.76	25862.2	1.01993e+06	nan	198213	32503.7	13895	84741.5	11090.4	4111.04	275305	699157	7594.46	27433.7	2120.55	64151.3
O14745	SLC9A3R1	Homo sapiens	nan	nan	123.465	nan	20434.1	865.41	nan	8337.21	690.588	1336.51	nan	874.938	55.4287	590.311	nan	nan	nan	233.414	245.207	nan	651.529	262.993	nan	nan	1317.71	2792.94	nan	1212.22
O14773	TPP1	Homo sapiens	7983.56	nan	nan	11286.1	nan	31393.5	19303.3	86233.1	10439.4	12274	87728.7	34986.9	7506.36	3917.4	nan	nan	12345.4	nan	6794.13	14996.4	8429.65	8726.03	39207.4	nan	4384.93	9723.46	11741	61423.4
O14791	APOL1	Homo sapiens	9029.33	4904.56	22466.9	52952.1	307334	6653.3	74707.7	2706.31	11045.9	7174.82	70054	7457.27	11908.9	3760.73	44367.8	315319360	39453.9	55567.5	12618.3	43497.4	3572.51	37587.7	65868.3	126288	3872.8	100371	50263.1	8623.92
O14798	TNFRSF10C	Homo sapiens	8544.42	47116.6	5142.9	7532.63	16129.8	12145.8	8437.11	nan	1301.9	4084.33	27112.7	5679.2	4131.82	15066.8	68002.6	nan	57478.1	5271.19	11735.2	18767.2	2179.35	nan	46414.3	49937.7	3497.3	12520	6164.06	nan
O14950;P19105	MYL12B	Homo sapiens	557.896	nan	15821.9	2789.53	3464.83	nan	nan	75.3418	1471.66	2200.25	nan	nan	806.529	2633.58	nan	1874464	3491.64	3462.97	2140.75	6047.45	5190.62	2493.64	nan	88495.4	3058.11	4725.56	521.224	25774
O15173	PGRMC2	Homo sapiens	nan	131235	70454.4	63547.6	68290.3	65500.5	284310	nan	nan	nan	110494	61256.3	45291.1	72044.5	620727	nan	162567	65849.9	30508.7	125806	nan	4567.08	168449	218852	nan	97994.5	nan	11538.3
O15204	ADAMDEC1	Homo sapiens	13382.5	29117.2	12771.2	nan	nan	27855.3	421083	nan	nan	12888.7	99069.8	62187.3	358.035	34688	572631	nan	47360.9	6643.12	5883.23	44105.2	18807.4	nan	134522	nan	nan	8598.46	5542.29	nan
O15230	LAMA5	Homo sapiens	4418.73	3534.19	1186.15	2974.32	22292.2	1655.25	120152	3348.99	287.972	1915.12	17007.3	3454.08	676.769	3376.55	20.6604	nan	12409.6	2434.99	2217.88	3228.24	126.617	nan	6485.16	5.27611	228.28	988.623	1204.1	nan
O15240	VGF	Homo sapiens	104310	472095	16616.9	131723	174870	234551	1.9729e+06	236581	15199	208893	531183	240042	12592	77750.2	5.16433e+06	nan	326155	148044	68899.9	285580	255070	31328.5	243168	1.78896e+06	16914.3	89274.8	25827.3	35561
O15417	TNRC18	Homo sapiens	68654.8	176178	181603	36349.8	53246.4	135465	676749	171499	27175.3	210616	458956	230261	16993	106348	1.48237e+06	nan	262083	47038.2	65542.2	98071.7	84430.8	40619.8	455368	989030	57686	49369.9	15433.1	105399
O15444	CCL25	Homo sapiens	14405.3	43731.1	nan	nan	84524.5	10792.7	559608	3796.89	221.952	31659.3	22310.5	9670.48	nan	1211.55	nan	nan	156232	33336.5	3320.39	29893.1	nan	nan	23702.4	527597	699.445	8116.69	nan	3506.86
O15511	ARPC5	Homo sapiens	264.499	nan	nan	nan	3208.65	1075.47	nan	1231.56	1616.26	nan	nan	1808.93	1119.34	nan	nan	nan	nan	1903.97	530.617	nan	944.002	2400.85	nan	79279.3	3402.69	8747.52	1111.43	8075.66
O43278	SPINT1	Homo sapiens	4707.62	21052.3	1214.77	6244.64	9830.08	16050.6	98094.9	17175.6	1620.26	12496.6	8169.3	nan	735.178	4611.98	183221	nan	19564.2	3987.61	1269.95	5622.42	4662.09	8248.29	15492.3	298528	2104.56	3237.57	2296.65	nan
O43291	SPINT2	Homo sapiens	22802.4	121960	10641.4	47421.9	19633.1	60265.4	486696	65554.4	3026.37	76400.1	281560	71881.4	2864.73	37776.8	1.70006e+06	nan	91214.7	13823.1	24299.7	69759.8	19058.5	44826.1	199242	568474	3430.3	25985.7	9090.62	13500.6
O43405	COCH	Homo sapiens	9990.94	56582.9	nan	11695.4	nan	6193.44	201557	22542.4	nan	6410.05	43261.7	3272.2	nan	3866.3	222718	nan	15496.7	16008.4	1010.94	22751.1	2370.14	nan	nan	53653.9	3468.01	1835.17	nan	2948.9
O43451	MGAM	Homo sapiens	678.827	9257.14	19949.3	nan	nan	28827.9	25.388	162359	7927.41	26245.1	33713.9	130433	2927.67	4951.47	nan	nan	nan	4699.06	2724.13	nan	33785.5	7577.84	110584	nan	6487.53	nan	800.454	7317.49
O43505	B4GAT1	Homo sapiens	574.847	nan	2957.36	nan	5383.31	9562.15	nan	23700.7	5830.38	7353.42	nan	3930.46	1491.01	6450.33	nan	428613	nan	nan	1654	nan	10068.6	5660.12	nan	nan	3767.61	nan	1828.76	1892.11
O43653	PSCA	Homo sapiens	13221	121444	14704.8	38234.8	18555.5	16585.8	9290837	27948	1326.06	nan	71883.6	nan	2264.96	46064.5	7403621	nan	363279	nan	14998.9	40106.1	6015.89	9002.09	252126	nan	1332.35	91860.1	15096.3	774.508
O43692	PI15	Homo sapiens	234959	401355	159218	47576.5	131684	248094	7149632	189091	6183.42	273802	3.33117e+06	291170	3819.71	162834	11824464	nan	1640630	91429.2	110476	284792	369417	32373.7	2.42097e+06	4275979	11072.3	111941	12520.3	203201
O43707	ACTN4	Homo sapiens	181.491	14.169	205.397	nan	13153	901.72	nan	7805.87	328.685	nan	nan	3253.54	292.894	6984.13	nan	602.937	nan	1720.18	292.618	nan	14493.4	1825.55	nan	nan	3893.45	nan	18.8878	347.505
O43790;P78385;P78386;Q14533	KRT86	Homo sapiens	3421.9	42235.3	nan	nan	1820.85	1394.63	1455.05	1856.57	nan	nan	111.769	nan	13.7129	41.4016	689.892	173910	nan	224.742	838.165	1466.76	966.506	nan	14.5912	31415.4	11.991	29.3973	460.55	nan
O43866	CD5L	Homo sapiens	140065	39790.4	17795.9	128485	38997.4	9875.03	190414	4481.18	15865.6	21562.4	35415.5	21995	52881.6	18457.1	5401.77	11658086	97627	75908	49346.8	33770.1	11473.8	42160.8	41683.7	2485.92	4641.2	92404.1	52681.6	410523
O43895	XPNPEP2	Homo sapiens	nan	21228.3	nan	1422.03	1331.5	7329.98	77269.9	9367.55	320.049	nan	9243.83	11979.2	660.845	656.952	134887	nan	11940.3	nan	1202.07	nan	2504.57	1607.69	23284.7	32160.4	357.483	nan	nan	4.96371
O60279	SUSD5	Homo sapiens	36864.1	33843.9	17857.8	16347.9	19193.9	59962.6	330101	700.5	1669.6	11403.7	83765.5	21400.7	2313.63	22653.9	340734	nan	46588.7	19118.6	7954.6	18732.6	26821.3	11219.9	101592	339004	2799.07	24964.5	713.507	52940.4
O60494	CUBN	Homo sapiens	3380.85	85293.1	25876.5	9805.83	3177.33	36803.6	217.466	205861	16992.9	96303.6	8524.52	55719.6	11463.1	22546.5	37846.4	nan	10641.2	1397.47	12724.2	6484.98	20051.1	14755.5	10019.1	40243.2	11626.4	4290.89	11267.8	60493.2
O60667	FCMR	Homo sapiens	13006.9	21533	2586.45	3669.71	7708.88	21676.6	38662.2	nan	3735.03	13222.8	9155.43	12011.8	nan	5934.46	73548.3	nan	19591.9	5735.65	4357.91	29146	10313	nan	18121.2	35323	5492.66	11708.9	3321.63	nan
O60814;P58876;P62807;Q5QNW6;Q93079;Q99877;Q99879	HIST1H2BK	Homo sapiens	45580.3	30473.8	5927.71	14063.7	775274	35659.4	123250	192527	68217.4	114758	59881	181759	80139.8	20633.9	213545	6.16808	136906	23120.4	71868.3	167505	91351.1	183548	218319	1.24604e+06	63934.1	1.45855e+06	25378.1	683039
O60896	RAMP3	Homo sapiens	17016.7	31356.9	1320.11	7423.11	17084.8	1487.88	348360	23004.7	nan	37015.8	nan	21954.2	nan	5759.18	nan	nan	281913	4536.03	6677.73	8668.93	18215.3	12260.6	341598	68306.9	4480.63	12395.1	nan	nan
O75015	FCGR3B	Homo sapiens	15105.5	nan	nan	nan	nan	nan	nan	83704.1	122.687	39224.2	nan	65920.4	194.12	3.2557	nan	nan	118977	3152.92	641.397	nan	13382.1	nan	125270	nan	2177.76	3685.84	135.33	nan
O75071	EFCAB14	Homo sapiens	18031.9	149855	6708.76	16096.1	22920.6	115657	1.513e+06	40154.8	1388.48	85381.6	151205	140565	711.597	23202.3	1.61662e+06	nan	62143.3	6636.24	3328.93	23520.7	3824.25	11949.7	180845	1.80703e+06	1947.04	4131.36	4753.68	12910.5
O75084;Q14332	FZD7	Homo sapiens	932.153	23219.3	3610.51	8056.18	36533.3	12760.8	448.364	6966.74	1746.8	nan	42.8226	nan	2881.31	5194.48	13359.6	nan	7821.27	3900.64	6158.55	7879.71	4095.99	674.849	8588.94	22.142	nan	7172.14	9029.86	nan
O75095	MEGF6	Homo sapiens	2131.49	4584.4	514.03	1228.48	nan	809.911	17734.1	641.018	104.416	256.353	5043.38	nan	nan	1425.15	57657.3	nan	nan	2523.17	469.449	4131.36	950.114	nan	12197.2	nan	615.952	nan	nan	nan
O75144	ICOSLG	Homo sapiens	31664.5	249024	73780.5	41564.5	11892.5	136133	209533	41727.8	14170.8	235656	101626	394304	2995.81	70878.2	969068	205171	167481	17279	16099.1	39867.1	26544.4	27881.6	135954	1.08801e+06	11781.2	19196.1	14979.4	94900
O75368	SH3BGRL	Homo sapiens	1969.38	nan	1986.71	nan	nan	1283.38	nan	2871.41	812.927	1336.91	nan	nan	148.966	2046.88	nan	nan	6411.1	14763.4	nan	nan	588.24	522.641	nan	nan	2778.79	10112.9	2053.31	12775.6
O75369	FLNB	Homo sapiens	3227.93	11295.9	15711.4	nan	27153.2	38585.5	6740.5	37015.4	nan	nan	33623	nan	2355.61	10314.2	nan	nan	13172.2	14415.9	9324.25	28915.8	54283.8	2909.66	13197	nan	4681.58	30052.3	nan	16977.1
O75394	MRPL33	Homo sapiens	1914.4	145849	4930.52	1610.64	10348.5	nan	nan	23932	218.762	2174.14	nan	9118.87	173.95	16071.2	828662	nan	27578.2	2428.69	410.936	14178.3	9504.62	nan	nan	nan	424.381	1740.26	1241.75	nan
O75594	PGLYRP1	Homo sapiens	180168	1.92216e+06	108982	223495	16197.4	679393	922983	159366	26219.5	860028	363500	1.03373e+06	28938	276074	156357	nan	167233	60743.5	41138.1	211363	162002	26820.9	93096.9	454945	29327.9	32892.2	78229	70980.9
O75636	FCN3	Homo sapiens	832.232	nan	977.677	4192.96	6035.04	nan	6.76469	nan	16498.4	nan	nan	nan	2050.48	2437.34	nan	4313935	nan	1913.64	2408.77	nan	6161.18	4982.91	24640.3	nan	3536.96	nan	3527.63	38096.1
O75882	ATRN	Homo sapiens	13008.3	76622.9	28226.3	31340.6	18309.4	38531.3	26.9077	53721.5	5983.5	48732.8	6243.56	63034.9	5829.12	28140.2	67866.8	445985	11874	24166.8	6200.03	9816.14	16751.5	25513.1	7920.52	51337.2	6692.81	5193.76	16669.7	76255
O76076	WISP2	Homo sapiens	4893.11	24128.6	1006.43	nan	nan	3608.27	281441	nan	nan	1562.94	50639	4627.83	181.318	1455.32	1935.45	nan	800.769	nan	1955.46	1935.32	457.502	nan	209.322	nan	15.6259	2143.64	1472.14	nan
O94772	LY6H	Homo sapiens	15011.2	91597.3	7014.82	9626	nan	56550.3	786889	23.8937	1136.33	19845.8	203464	12459.1	5259.73	24522.9	1.51498e+06	nan	48750	14009.3	13106.5	94682.7	7516.41	3550.34	100015	17457.8	2352.25	33662.7	3221.29	nan
O94813	SLIT2	Homo sapiens	682.793	7406.87	1593.56	nan	nan	768.015	64028.8	nan	nan	1723.33	17496.1	1819.76	nan	809.734	24518	nan	1637.29	nan	504.865	1194.03	nan	nan	nan	nan	nan	473.399	576.346	nan
O94910	ADGRL1	Homo sapiens	193.727	19220.8	2162.38	nan	nan	1386.36	9.7875	25403.3	660.981	14524.3	nan	5610.33	214.295	805.43	nan	nan	nan	nan	163.966	1239.09	962.268	1717.27	nan	nan	1549.16	363.828	378.801	8867.18
O94919	ENDOD1	Homo sapiens	15809.9	139445	3214.05	7044.19	883.674	8045.89	145021	260728	731.163	12624.5	0.8236	6076.01	11497.3	25295.9	nan	15641.9	8346.51	13964.5	13601.7	5209.19	9670.64	6620.29	8681.62	nan	6156.3	4372.71	1094.66	822.697
O95159	ZFPL1	Homo sapiens	12113.1	7200.08	1344.32	4678.45	35075.6	27780.4	156871	20711.2	1607.88	38447.5	229876	24722.8	781.712	1664.45	435259	nan	10050.8	1998.61	2399.64	18468.9	8311.73	3257.32	9483.87	518.763	758.504	7216.56	nan	4774.63
O95196	CSPG5	Homo sapiens	17762.3	130579	9374.95	6354.76	69999.1	76027.4	884046	36479.7	3108.55	58781.8	241922	62359.4	nan	24197	2.21359e+06	nan	130937	25049.6	15762	102593	16513.9	4261.19	265391	1.06532e+06	8907.97	28235.7	2964.51	9561.01
O95274	LYPD3	Homo sapiens	8036.78	66433.6	7303.15	232.209	5930.6	7388.71	17801.4	45.8309	1169.62	12993.9	37316.2	9851.13	3105.52	10578.2	76696.5	nan	5553.56	6451.25	2622.81	8649.73	1468.84	1870.99	11278.1	21844	1982.61	6308.11	3394.07	1169.12
O95336	PGLS	Homo sapiens	3517.91	38630	2117.05	2506.4	6165.88	19153.7	nan	53322.4	2827.06	8709.08	788141	2058.46	2288.23	5421.47	nan	nan	nan	924.121	2909.76	15756.7	11125.8	10337.1	nan	nan	1814.12	9362.25	857.676	nan
O95445	APOM	Homo sapiens	14240.4	nan	3733.97	24909.9	6215.36	8786.79	nan	7714.13	14803.8	649.663	22774.4	nan	4085.55	2547.21	nan	26306026	6518.08	4970.04	3770.41	6507.32	4489.46	8278.08	10662.6	55402	3207.18	2495.95	13424.1	14577.8
O95460	MATN4	Homo sapiens	45201.6	183.279	80067.7	nan	935.337	39046.4	491174	61804.9	347.687	29356.4	97387.8	49647	1402.34	15675.1	844439	nan	75980.1	11431.5	10201.1	19961.8	12600.3	12039.4	38440.1	11889.3	2607.98	17549.3	9515.54	nan
O95502	NPTXR	Homo sapiens	15104.3	68873.4	6841.65	42499.8	48330.7	27008.2	276314	37566.3	281.51	45044.9	144388	42297.2	2923.29	15367.7	1.39791e+06	nan	83024.8	25039.4	14825.6	58249.7	19224.8	9988.01	95747.5	573276	6818.81	17385.2	1482.81	19700.7
O95865	DDAH2	Homo sapiens	1260.7	33156.8	nan	nan	nan	9523.29	nan	54949.1	1480.64	73439.8	nan	5069.22	1678.7	2745.16	nan	nan	nan	3812.37	1680.04	11941.5	7555.81	1834.14	nan	89158	1269.41	3370.59	1926.67	nan
O95967	EFEMP2	Homo sapiens	23247.8	104170	18509.3	8.36362	nan	26434.8	310956	43855	1393.76	28107.2	26450.6	6623.82	2115.82	9597.44	83016.8	nan	31123.6	5856.28	6032.72	20522.7	22253.5	806.665	57054.1	nan	1158.02	17721.1	14503.2	nan
O95998	IL18BP	Homo sapiens	169947	325156	292987	192584	196654	304944	921053	92692	46733.1	422355	284861	480868	91420.9	219221	2.40822e+06	nan	1.17496e+06	131699	253137	516066	200247	49909.3	924036	1.1753e+06	53629.7	313867	130906	418592
O96009	NAPSA	Homo sapiens	8459.43	9970.17	3227.3	8889.95	15195.3	41871.1	221425	65896.7	9617.24	56264.1	82515	70231	5596.31	nan	880509	nan	26385.4	12883.3	10492.8	25660.3	2332.23	25534.2	74715.8	439840	8514.78	3132	3858.97	20747.4
P00338	LDHA	Homo sapiens	666.697	30040.5	4769.11	1238.46	28891.3	25178	74457.9	104112	6169.05	14239.5	13681.6	9380.5	9873.26	6866.52	97582.1	3.87682e+06	22393.2	3366.19	9680.39	7008.09	16070.8	13942.1	6030.93	1.77365	10616.1	38048.5	5636.01	7961.83
P00403	MT-CO2	Homo sapiens	37732.6	230495	2088.11	44375.2	54087	40846.3	195791	2949.97	875.462	389852	nan	89115.3	31817.9	1239.4	728656	nan	nan	1.90311e+06	73192.1	10929.9	5498.12	4926.01	nan	243040	1408.39	703721	13545.1	71815.7
P00441	SOD1	Homo sapiens	6599.1	18039.2	9484.03	7381.11	41075.5	33220.9	nan	51160.4	3984.35	40161.6	8758.25	28686.7	5071.73	14730	nan	nan	13487.5	74663	4360.48	25076.4	22925.3	3829.95	nan	nan	520.41	nan	nan	6169.78
P00450	CP	Homo sapiens	32414.6	78578	54240.1	200055	201089	95243.9	1469.97	22712.9	128042	116979	62119.2	99653.2	97248.7	95719.9	1272.56	419510272	57367.2	72604.5	93913.7	33464.7	25215.1	244040	182824	70461.2	67399.8	34103.2	316971	835443
P00488	F13A1	Homo sapiens	1247.45	nan	nan	nan	30054.7	nan	191541	nan	2287.98	nan	5.05615	nan	227.073	nan	nan	6.2174e+06	4440.35	4109.6	936.227	14443.2	nan	4013.77	nan	54706.7	258.322	17031.4	5833.45	1705.12
P00491	PNP	Homo sapiens	nan	nan	2819.56	82.6008	nan	nan	nan	8989.41	841.159	nan	nan	37873.5	249.545	5921.15	nan	nan	nan	3857.31	987.271	24402.2	5098.62	975.667	nan	nan	1759.51	9218.26	503.958	nan
P00558	PGK1	Homo sapiens	1473.53	5684.01	2234.49	619.943	30348	6031.56	16889.8	10509.8	4300.21	10581.9	nan	10697.3	2302.69	2844.56	nan	nan	3873.11	6672.23	2391.36	16341.1	2650.58	3066.05	9087.65	nan	3846.41	43768.7	1063.91	821.553
P00734	F2	Homo sapiens	369675	746806	337991	313843	356185	486010	5548565	56085.5	169104	262399	3.87666e+06	214019	91693.7	292617	10519840	73467200	219511	53902.8	149644	671646	112022	44795.9	1.99307e+06	31952.1	53724.2	343120	257350	252343
P00736	C1R	Homo sapiens	790.299	nan	531.833	2618.08	1739.34	1038.09	nan	nan	1922.15	0.217791	4587.48	nan	502.242	791.764	1365.82	3.05954e+06	nan	1439.66	464.165	716.431	nan	1189.71	2620.63	906.905	432.498	915.133	1891.09	3077.77
P00738	HP	Homo sapiens	76932	391697	467832	2.83183e+06	140519	161432	136240	61636.8	429477	471987	1.09311e+06	254782	683661	30451.8	282978	1220854272	1.13711e+06	163992	709633	568497	143643	472767	955951	386851	211090	306778	45486.3	1.56769e+06
P00739	HPR	Homo sapiens	9353.98	2324.22	10873.9	23185.2	9461.49	1170.6	nan	nan	15546.8	2689.08	10080	4407.56	16604.5	6415.63	nan	47394624	18203.2	2451.9	13789.7	5306.6	7261.6	8587.49	26506.2	8960.14	1498.92	2809.23	60984.6	6007.63
P00742	F10	Homo sapiens	15621.9	nan	4366.54	14990.3	12174.2	8030.59	83359.7	18712.3	4063.45	9431.92	21333.8	2557.23	2510.4	2525.07	263319	23634416	9621.06	1746.51	3702.77	9499.84	16077.1	1703.82	18701.5	30373.4	814.11	3660.29	8207.01	12599.4
P00746	CFD	Homo sapiens	140.613	nan	nan	978.481	1306.24	nan	nan	740.139	1317.53	nan	nan	nan	224.049	723.947	nan	2.24961e+06	nan	143.697	184.82	nan	nan	93.1286	nan	nan	97.5044	276.999	438.153	nan
P00747	PLG	Homo sapiens	273410	181256	146212	300079	292786	121200	2.07856e+06	94283.1	95841.1	92464.9	1.23762e+06	118195	63326	102339	6621105	248981872	131258	161788	75684.4	270299	66338.3	71244.8	788617	378639	40966.4	159847	197053	103967
P00748	F12	Homo sapiens	154985	61680.8	67572.9	217894	178021	38755.9	305977	127472	51939.7	130204	178102	154313	46402.1	68235.6	385088	259717472	39063.1	111746	51868.6	107762	43920.8	65859.1	57451.6	nan	76188.7	68183.1	191748	463819
P00749	PLAU	Homo sapiens	14975.4	15569.3	16845.3	7473.25	2850.35	18021.6	nan	29379.2	11981.4	15682.7	nan	8903.1	5508.08	12073.8	nan	nan	9049.6	10704.6	5050.41	5506.09	17356.3	5453.4	6188.31	nan	8718.98	6216.51	6075.93	8765.58
P00751	CFB	Homo sapiens	39691.7	16331.5	25057.9	151563	443124	28807.2	210864	21341	55373.8	31895.3	77939.4	28202	49002.4	13531.5	2101.7	472870528	31306.5	27729.9	48972.3	64160.8	12798.8	60987.7	125848	64511.4	25398.6	114538	99313.5	260916
P00761	trypsin	Homo sapiens	7.43496e+06	134577360	8797912	12630313	12110514	19461864	467512768	17079530	629832	24322952	82352240	31462648	1.90693e+06	12539582	1005406784	46114784	42081312	7471262	7.70868e+06	25207428	8076062	1774204	110314264	129015592	685921	8664412	2.82712e+06	1.82044e+06
P00915	CA1	Homo sapiens	7682	nan	14051.6	1043.68	37201.3	23863.3	nan	20384.3	2463.93	91508.9	32034	102347	31065.8	98120.1	nan	469669	49353.4	18828.6	36840.9	22763.1	6038.75	21660.6	nan	82486.9	10121.7	2664.76	8062.96	21559.5
P00918	CA2	Homo sapiens	929.047	1928.15	1215.99	115.719	20878.1	4571.79	nan	3431.01	768.036	7062.03	nan	2804.28	2153.18	3197.8	nan	342884	219.426	2634.65	1778	7703.39	1672.16	1549.13	nan	nan	752.88	2682.56	258.343	824.304
P00966	ASS1	Homo sapiens	1589.72	nan	nan	nan	31189.2	4942.69	nan	10574.6	719.354	nan	nan	nan	3676.6	nan	nan	nan	nan	1131.64	731.3	1873.46	2007.47	2082.93	nan	nan	407.635	1433.94	382.684	nan
P00995	SPINK1	Homo sapiens	10594.5	122741	33223.9	60009.6	137902	63198.8	1.16795e+06	44459	10435.7	72084.3	184908	58604.1	2656.47	101780	5108898	nan	83299.8	34007.7	12397	82102.5	8699.52	20055.3	451853	629402	9859.06	61012.4	15331.9	nan
P01008	SERPINC1	Homo sapiens	63648.3	31113.4	118953	362361	492226	33011.9	62951.4	10583.2	46639.1	47986.5	161969	22852.2	32807.3	57822.7	2.59614	88988080	135703	205950	39873.3	125326	22748.4	16186.2	537032	175853	16429.7	126803	267549	390397
P01009	SERPINA1	Homo sapiens	1.0109e+06	326554	1624187	2.55914e+06	4274399	510193	289092	140056	479246	461231	2.39667e+06	460700	336479	678694	189960	1783788032	1.65592e+06	1.31054e+06	448189	1.23278e+06	330054	787952	1.52869e+06	2.62314e+06	121297	922737	1.23933e+06	2.59237e+06
P01011	SERPINA3	Homo sapiens	418408	348700	474501	1.21945e+06	565695	177200	252233	110963	106930	112901	597784	138142	96719.5	226515	261083	374816096	938585	2.09961e+06	143199	914829	172679	114914	208763	2.44685e+06	3496.75	507579	344165	558237
P01019	AGT	Homo sapiens	46471.3	36931.8	35376.4	39853.9	148482	83094.9	nan	49953.9	21753.7	44733.5	118830	153769	11049.3	24859.7	nan	53753584	38884.6	35443.9	15282.3	17017.6	29053.6	100683	51457.5	14047	12028.3	11330.5	31593.2	68002.4
P01023	A2M	Homo sapiens	188542	132891	212039	1145051	330780	220906	2175.09	7239.85	305185	205151	427310	244633	122774	305007	30.2693	1622241792	174074	573908	136281	64864.1	114376	571871	482123	201063	100338	49313.1	478913	1.18146e+06
P01024	C3	Homo sapiens	93346	30900.5	84291.6	404068	709632	81027.9	89537.7	14973.3	112171	79814.7	202666	67841.6	77465.3	77114.1	2703313	166201024	97954.2	91398.5	78928.3	70371.6	27903.6	228712	263615	214053	44737.2	154405	237754	305192
P01031	C5	Homo sapiens	3929.88	nan	3490.47	5115.09	65044	909.434	nan	65639.9	6317.77	0.903359	19338.7	nan	2001.22	452.946	nan	9409300	15997.9	5919.07	1640.54	5680.82	3095.39	4053.46	24296.1	nan	1614.3	14218.1	5988.32	9265.32
P01033	TIMP1	Homo sapiens	6802.96	nan	2907.31	21226.3	3383.33	10023	nan	nan	1390.53	7986.92	nan	nan	981.905	2695.62	nan	411405	8555.01	17001.8	931.366	11580.8	434.338	1275.1	nan	nan	639.072	8201.9	2356.07	40575.1
P01034	CST3	Homo sapiens	42311.3	76088.4	181707	41015	27027.5	323139	209261	251239	26080.9	205918	55832.6	255263	10035.1	97110.3	433566	48996148	75698.8	17445.6	21153	37585.4	63579	43198.7	80986.4	68265.4	37853.6	12747.9	53319.6	70192.5
P01040	CSTA	Homo sapiens	3939.09	96371.2	nan	19030.9	nan	1469.65	88845.9	45060.9	nan	27900.9	20681.2	28029.8	2135.16	4104.51	1732.77	nan	3611.24	11094.5	3961.35	29632.8	3359.09	176.515	40797.4	344.994	2457.47	6479.51	1352.52	nan
P01042	KNG1	Homo sapiens	225729	509237	204554	449543	186238	609124	382630	281163	120943	620728	244466	671132	64673.2	335535	327211	58415224	293006	272849	120320	250026	491572	117869	266089	100723	93291.3	213111	327892	435832
P01127	PDGFB	Homo sapiens	23471.9	53256.4	17813.9	27219.9	28227.6	31066.3	616895	41967.7	2634.92	73674.3	149290	68443.7	1570.22	25181.8	1.6966e+06	nan	107035	20432.6	14243.3	56932.6	19913.8	8342.21	162864	339585	7366.95	25211.9	7675.4	42416.6
P01130	LDLR	Homo sapiens	45870.9	27955.4	13685.4	nan	nan	16801.1	109038	nan	2425.88	7684.36	18263.4	nan	5506.52	23806.7	177279	nan	15164.5	4478.9	11392.9	36006.7	14060	199.388	16114.8	nan	1466.21	14556.8	5528.06	nan
P01133	EGF	Homo sapiens	96438.2	243381	37170.9	29375.1	71499.1	447880	379445	540380	71190.3	326456	36784.6	437881	27955.7	137532	14051798	147.367	119017	25917.2	51448.9	79391.9	257139	42346.2	105089	31.0542	34742.6	33927.7	74730.7	112376
P01138	NGF	Homo sapiens	4982.61	71372.9	nan	nan	886.508	13238.3	24870.5	7370.1	nan	2045.81	nan	5955.57	271.057	2579.85	91088.4	nan	4573.79	3178.87	852.911	5933.2	1778.87	383.141	12222.8	13800.9	nan	2116.72	1062.52	nan
P01189	POMC	Homo sapiens	7769.36	48766.2	6326.95	13901.4	5100.2	12685.8	225071	nan	977.001	4941.57	159657	nan	1095.4	9961.06	438039	nan	4343.46	nan	3144.53	nan	11804.4	2626.12	105177	107284	768.643	19240.5	1430.31	nan
P01210	PENK	Homo sapiens	54792.6	243392	6674.57	165194	137138	89224.3	1.33428e+06	78733.6	3940.46	124110	950474	70301.8	9036.93	18664	4.89542e+06	nan	234199	73923.6	46380.9	300559	26897.4	28061	143914	1.11612e+06	16125.1	73990.4	13747.8	69129.6
P01258	CALCA	Homo sapiens	20146.6	18484	4020.5	3627.74	10735.3	61977	45654.9	10720.1	834.874	21777.3	105872	19183.5	3853.73	14853.7	110293	nan	11870.4	3138.36	3480	17099.9	8153.9	5827.72	78128.8	118220	3594.54	15729.2	3750.26	15374.8
P01344	IGF2	Homo sapiens	8956.02	13381.3	2506.11	2473.34	572.235	16359.1	224756	5087.71	145.568	22520.1	16362.3	20987	1477.71	2951.77	208958	nan	19346.4	1412.7	2186.37	8091.97	2842.17	1847.84	41528.3	157491	545.514	9881.87	892.552	789.707
P01589	IL2RA	Homo sapiens	2524.85	18426.6	17881.2	nan	18292.1	19645.9	47803.8	2462.85	818.675	14978.8	38813.7	12120.1	1852.97	5042.97	142886	nan	22226.4	6178.33	2882.43	33656.6	11023.7	1659.94	64551.8	247640	4497.81	15556.1	1038.64	8645.39
P01591	JCHAIN	Homo sapiens	152725	160084	68312.3	84256.1	108727	202955	124952	64083.9	56075.2	297228	24161.4	330117	81871.3	119996	1283298	40597144	187391	158593	86049.7	24610	120998	83803.2	100515	235064	17899.9	33580.4	138330	715371
P01593;P01594	IGKV1D-33	Homo sapiens	159527	919663	32889.4	290701	268062	189226	4.63999e+06	389188	15936.7	380127	604349	455485	47751.9	114317	1484768	nan	798953	198595	108513	296918	82820.4	26465.2	1.75568e+06	1.04968e+06	16274.8	278161	68008.3	68792.2
P01597;P04432	IGKV1-39	Homo sapiens	67329.4	500828	22354.3	68668.1	126934	76233.5	19772.8	9543.1	4754.77	47849	11436.5	101334	8473.42	16207.4	62113.4	3.67657e+06	611878	61212.6	17219.6	50113.9	34078	6289.95	8794.86	204478	4127.35	44658.9	24435.2	105570
P01599	IGKV1-17	Homo sapiens	8469.07	13248.4	12329.5	33651.7	46850.2	16591.8	nan	2915.68	13594.9	3898.84	31287.7	78200.8	11154.2	7816.8	nan	6.6899e+06	97507.1	57837.9	18211.7	16444.4	5058.46	11488.1	50253.4	2.33567	6884.78	11458.7	26278.9	257702
P01601	IGKV1D-16	Homo sapiens	4817.06	3739.86	3549.98	7151.03	35953.6	3922.73	6.91828	12337	7456.04	11631.1	1.47064	5811.33	2971.72	3342.04	nan	1.34459e+06	18250.6	12706.3	4573.17	2795.51	2627.25	6840.58	35420.1	nan	1283.34	17789.8	7995.79	27350.8
P01602	IGKV1-5	Homo sapiens	21191	101264	119868	854321	265357	81858.7	14854.3	74567.7	131087	106741	137308	439498	238720	79759.4	102219	379657408	463472	250125	176443	101193	442219	219023	173315	143339	53551.9	78720.9	506661	875122
P01619	IGKV3-20	Homo sapiens	660128	1.96613e+06	566377	796678	1366499	740645	2.13243e+06	1.79336e+06	392023	922715	1.13208e+06	1.03969e+06	562957	536546	3.03224e+06	167050208	2.26532e+06	1.25687e+06	676581	587146	568537	473751	1171955	1.24734e+06	427592	765654	773468	3.85269e+06
P01624	IGKV3-15	Homo sapiens	315085	554973	136559	588719	200504	260920	460818	545748	74430.5	289083	22629.4	247986	255699	129013	13110	86159936	722704	427119	266875	210241	191258	240426	121829	388498	50580.1	229362	233299	2173712
P01700	IGLV1-47	Homo sapiens	4308.34	32768.4	11477.1	273334	93397.2	15148.7	27108.7	31783.6	22448.3	25567.6	27684.9	26357.7	16620.1	22622.6	nan	30691664	87172.3	39538	16072.8	13885.5	19498.6	19558.8	26492.5	17972	4816.66	46625	37012.6	244259
P01701	IGLV1-51	Homo sapiens	42329.4	195283	101809	292113	676806	7061.53	264142	163609	136912	97782.8	314549	278847	129948	146107	nan	50448120	945045	218118	155112	124425	268374	25246.1	291035	988439	46362.5	248875	257921	300054
P01703	IGLV1-40	Homo sapiens	9794.1	58608	2241.77	150141	98072.6	2689.26	26242.2	16521.9	6290.69	15487.4	11104.7	20484.3	19740.2	14019.3	nan	12175632	107821	52060	26297.8	15855.7	9984.11	11383.2	25876.6	7278.48	7955.5	36102.4	23463.9	46920.4
P01704	IGLV2-14	Homo sapiens	nan	106965	9243.61	226825	63636	5875.69	1.67212	2055.95	3400.51	18893.5	14440.6	18065.3	nan	5541.83	nan	5.51583e+06	nan	448.596	nan	53147.9	10504.5	nan	nan	1.19698	3679.62	nan	128218	2.72984
P01705	IGLV2-23	Homo sapiens	nan	31895.8	nan	3104.88	128009	5483.36	nan	nan	3559.22	14595.3	nan	21185	7904.38	6290.97	nan	17979038	321305	nan	28908.7	71790.7	43526.8	19262.9	nan	nan	4625.19	nan	nan	nan
P01706	IGLV2-11	Homo sapiens	28694.4	194977	156316	3.52467e+06	464978	23475.2	474622	502700	219091	456209	162791	115627	219810	105779	nan	14788429	2.38773e+06	1.59095e+06	310725	91549.5	36895.1	337185	351603	225968	22515.4	253568	474481	6744137
P01709	IGLV2-8	Homo sapiens	1853.47	32211.3	5854.68	224697	192077	4154.38	83769.4	10112.2	12363.9	12912.7	50607.5	5076.07	15201.5	8389.33	nan	787432	120514	48662.6	12621.1	6645.24	3981.55	12890.1	30554.5	40046.2	1338.17	5476.4	61781.6	4.10756
P01714	IGLV3-19	Homo sapiens	222918	73021.5	45883.2	112624	90698.6	43904.7	97010.2	11.5338	50023.7	53872.8	72793.3	4557.06	158392	43076.8	nan	7.56915e+06	152169	152797	155681	47338.5	13290.3	132590	105355	8720.71	27826.5	135420	312837	91999.6
P01717	IGLV3-25	Homo sapiens	173386	46774.4	70998.9	250674	107295	47000.5	nan	25363.2	71229.2	109825	33233	129500	93263.9	52768.9	nan	181881296	237356	125373	95427.8	51971.3	92757.1	238188	127039	nan	15047.6	61153.9	178741	111925
P01721	IGLV6-57	Homo sapiens	13465.8	35339.5	nan	8187.69	79410.9	4106.5	nan	1247.32	275.14	16440.5	28880.6	33371.2	14303.5	7750.99	nan	18.8843	44995.2	15593.5	14962.6	13584.9	1354.15	565.08	11103.3	nan	370.892	8899.81	2973.15	32995.2
P01742	IGHV1-69	Homo sapiens	27488.6	106277	61836.3	45046.3	10584.1	35977.6	1.28455	20732.2	25348.3	61692.2	50296.4	4296.98	65822	53037.5	nan	3.87045e+06	35409	23581	84655.8	41726.1	62312.9	5938.04	60821.6	nan	9403.84	13718	63934.5	7288.96
P01743	IGHV1-46	Homo sapiens	428.345	4.37569	1793.45	4523.99	929.599	7864.26	nan	nan	751.032	3323.19	1526.02	5079.98	1612.83	4693.8	nan	32742.9	4135.31	932.208	338.353	nan	1408.21	1089.21	nan	77382.5	1031.06	nan	6086.82	740.751
P01768;P0DP03	IGHV3-30	Homo sapiens	91409.9	78584.3	75842.8	192458	51380.2	64586.5	14879.7	14244.5	51679.2	73095.9	55587.1	78606	74630.2	34847.5	6.00344	102967480	50138.6	82500.3	66461.7	17403.5	67459.5	136097	70716.4	92054.8	25700.6	15551.1	201436	547088
P01780	IGHV3-7	Homo sapiens	36556.8	114033	103813	143278	40756.6	67817.7	21849.1	17787	41024	113142	79101.5	117523	73120.6	59103.6	466.006	254146800	57153.3	60124.7	69345.9	24010	76530.2	112220	65547.9	52949.9	18258.1	14503.3	287050	609510
P01782;P0DP04	IGHV3-9	Homo sapiens	1358.81	30991.7	20485.4	1992.03	nan	11330.2	nan	nan	6131.17	14363.1	4430.9	24842.2	7336.66	10905	nan	671274	3926.82	nan	10583.8	3260.82	20714.3	1156.3	13367	nan	2134.52	1918.71	2976.45	2667.82
P01833	PIGR	Homo sapiens	35907.6	271448	97513.1	45106.4	30624.3	337428	232338	129501	63356	397120	78255	423599	20030	117349	120067	2.00878e+06	70033.1	22362.4	35459.4	21833.8	89973.8	80500.1	96269.8	156014	41005	11336.1	42445.7	224000
P01834	IGKC	Homo sapiens	4326734	12553983	1592635	2.63038e+06	4.12121e+06	2.81396e+06	34031860	3.09994e+06	407673	4288905	15964474	5.42449e+06	488437	3.86152e+06	9864958	318175072	10595763	3.20755e+06	1.17846e+06	2.97366e+06	1.11202e+06	3365865	22876540	6938986	710368	2870450	2.23311e+06	4.54538e+06
P01854	IGHE	Homo sapiens	141.971	nan	796.33	nan	517.696	nan	nan	nan	446.415	nan	nan	nan	116.041	647.725	nan	63304.8	nan	69.7593	128.136	nan	770.629	715.375	nan	nan	97.8389	1015.51	46.4517	1021.48
P01857	IGHG1	Homo sapiens	3.84389e+06	8530821	7.89512e+06	5224919	2.62974e+06	4868992	9856194	2.08579e+06	4057112	9624526	18360370	11323251	2.79824e+06	4.54043e+06	3.52519e+06	1116711296	11270365	2624800	3.63491e+06	1.77425e+06	2073512	7.04922e+06	22090468	2.72433e+06	822984	1.44951e+06	8912350	16885166
P01859	IGHG2	Homo sapiens	205560	674259	389577	129169	140557	482200	284786	106277	106708	431237	1.56518e+06	514912	33659.8	192378	235983	19710768	331038	58891	53000	73915.6	102471	497879	2.57735e+06	559897	95079.5	61786.6	318445	1.88133e+06
P01860	IGHG3	Homo sapiens	4031900	7769413	10562339	8749288	2832484	6.0969e+06	7.2108e+06	1.95065e+06	6.97131e+06	9930112	10312905	11403411	4.55833e+06	7302484	3.14416e+06	6078557184	5625122	3334402	4.71547e+06	2.43951e+06	3.06326e+06	12086782	7.3256e+06	4787573	2648891	1.18846e+06	14719496	24939970
P01861	IGHG4	Homo sapiens	583371	2.28004e+06	1.01251e+06	3.54048e+06	261442	421965	1.82162e+06	282259	633078	4.53988e+06	2.56371e+06	4324632	1.18753e+06	679591	1090826	6842902	2.24988e+06	410750	1.25353e+06	648520	586574	1.03391e+06	1.01361e+06	1080802	537066	308503	1.16105e+06	14872689
P01871	IGHM	Homo sapiens	346838	239888	292761	585604	242394	252169	81126.8	50907.4	243530	360389	215706	408771	402521	342567	46.6581	375638304	300140	392354	381108	104698	99548.8	547878	358999	202505	62640.5	113111	801364	4.72096e+06
P01876	IGHA1	Homo sapiens	508665	1.1845e+06	298574	362413	308154	400535	860180	88492.7	172554	458072	1.64875e+06	483555	392421	297873	2997.8	964440832	544407	244777	466280	262952	225553	221167	1.68036e+06	370927	36374.2	89784.1	658718	1.13596e+06
P01877	IGHA2	Homo sapiens	271054	268735	350529	733874	246787	174292	139403	72970.6	167802	260587	237794	305787	321378	138763	65778.7	686573760	201592	240732	223449	118325	236682	287748	189021	221880	40534.6	76201.4	450779	5.11208e+06
P01880	IGHD	Homo sapiens	13436.8	18258.7	9115.84	300153	392221	30252.8	2.21331	114.491	69004.2	15297.6	48588	8243.25	20208.3	5221.69	194.122	5.72599e+06	104530	32836.8	24379.5	nan	3294.67	574.006	1858.71	nan	6939.24	14035	48251.5	6321.71
P01889;P30460;P30480	HLA-B	Sus scrofa	36027.2	nan	5967.16	5785.93	57876.1	40364.2	39290.9	10848.5	4410.54	16805.1	39811.5	17227.2	5913.7	5027.26	5512.35	118737	73424.3	13611.2	7689.95	15334.2	2694.79	3115.39	44579.4	48042	2219.3	52746.3	10672.9	11459.1
P01891;P10316;P16190;P18462;P30450;P30453;P30457	HLA-A	Homo sapiens	2216.1	5194.69	228.461	nan	7142.51	nan	nan	1443.2	nan	2761.38	nan	nan	1211.51	591.504	173106	nan	1634.66	451.765	209.515	7078.68	653.374	nan	23267.8	4.69428	nan	502.23	390.412	nan
P02042	HBD	Homo sapiens	34704.2	nan	52480.5	7512.07	171581	171770	nan	3253.64	2787.91	71211	201200	372418	74653.6	221800	nan	270087	321603	254240	89798	302566	8103.98	21093.1	83340.9	1.88121e+06	32774.4	11858.5	38203.6	26426.1
P02070	HBB	Homo sapiens	26876.9	nan	14444.6	nan	297044	nan	nan	nan	880.133	269427	354510	232932	19184.2	65477.3	nan	4.45643	220846	1.4722e+06	66147.7	238170	57882.7	41156.1	225595	3.53641e+06	19362.7	10671.1	2331.29	84539.9
P02452	COL1A1	Homo sapiens	170496	290796	231309	146430	123345	224486	1.41844e+06	283879	19302.9	267904	596532	300802	21113.4	132934	2.88641e+06	734.509	357137	165677	88627.6	388370	160737	65859.3	572758	687029	46309.2	126025	48093.2	191241
P02458	COL2A1	Homo sapiens	540249	1.12545e+06	792010	442703	275967	522771	3.13662e+06	1.51274e+06	89644.3	887410	3.45059e+06	1.00819e+06	79749	411829	6.30932e+06	nan	1.1263e+06	804161	291600	761177	310782	288084	1267120	2.8264e+06	182751	373511	141213	497067
P02461;P04258	COL3A1	Homo sapiens	360131	332295	162342	235643	168031	324236	1.57027e+06	296115	3674.8	362864	542062	319509	10297.1	90057.3	723438	nan	533722	339487	106728	343257	154401	105291	267979	748119	91087.5	124307	67972.3	259348
P02533	KRT14	Homo sapiens	16173.9	1.67829e+06	34216.8	62155.9	112577	95416.4	974291	146359	8389.55	68816.1	295263	77565.5	31757	12205.6	2.75475e+06	4832234	165948	68749.6	46514.3	5.97122e+06	59938.8	13434.3	77530.9	904016	4962.69	264672	18904.4	12868.7
P02538	KRT6A	Homo sapiens	4026.55	446970	14918.9	26705.1	29062.1	30932.2	299923	19769.5	2678.31	14665.4	86040.6	20873.7	10481.8	4357.67	720292	102.881	49050.6	18626.8	15357.1	1.38759e+06	18031.2	5954.69	23375.3	200551	2174.65	69656.7	6861.13	11455
P02647	APOA1	Homo sapiens	623374	155366	639694	1797271	5.59157e+06	329021	95624.5	73519.5	819600	371924	742456	337170	279227	362144	28544.7	20756342784	1.32876e+06	2.16327e+06	364890	1065038	185264	1.33621e+06	1.30979e+06	1.76744e+06	395094	1.46987e+06	1.22499e+06	961686
P02649	APOE	Homo sapiens	79633.3	79314.5	24265.8	173004	322983	74789.5	530900	125623	92603.4	85730.2	176627	86166.4	53395.8	34454.4	4304464	1028285952	121348	69527.2	54240.9	253661	47933.4	212866	190966	598199	33709.7	205077	57241.5	103610
P02652	APOA2	Homo sapiens	399016	67688	489956	1.9389e+06	2047849	250293	42254.4	42448.2	447793	122913	1.19973e+06	190514	202772	164013	97718.6	21790111744	773276	1.87137e+06	224931	594473	185177	224769	1.92089e+06	5106283	177354	601778	639910	936690
P02654	APOC1	Homo sapiens	21551.3	nan	27258.7	100211	132678	10479.1	nan	nan	34070.4	2628.92	39773.7	7779.73	17774.9	10307.1	nan	116401144	105098	143136	23525.5	110876	8558.37	14118.5	229838	400481	6264.59	107412	23063.1	44324.8
P02655	APOC2	Homo sapiens	19986.4	45018.7	11687.4	17093.4	95954.7	9050.18	2.8058e+06	18490.1	10027.8	25006.7	394918	42889.9	7671.01	8105.35	4372913	356207008	158948	133724	16356.5	89169	17090.3	22635	465825	3.15992e+06	6258.15	50911.9	6452.04	78876.6
P02656	APOC3	Homo sapiens	177273	37705.9	33407.6	245026	320877	28530.2	24629	25877.7	13432.2	28815.5	186012	21895.8	21276.6	13957.8	832448	618647552	187881	420810	26988	132536	18142.2	66563.1	822961	6318675	8285.03	352901	39289.3	247767
P02671	FGA	Homo sapiens	2.14389e+06	86386.2	478217	3724107	22698168	179794	196662	45195.2	270300	284006	866548	396412	238663	229758	293701	69195520	3.19343e+06	3.03477e+06	337850	3.44973e+06	100745	347076	6694170	5.93579e+06	136894	7.02897e+06	779960	3877985
P02675	FGB	Homo sapiens	204448	7173.4	33939.5	621000	694091	19007	35326.5	2788.31	52206.7	42076.5	13019.8	40961.9	65558.1	18466	1164.16	2975.75	145080	153389	69073.5	79160.1	16783.6	110110	241167	241331	9064.16	218579	170041	417927
P02679	FGG	Homo sapiens	157499	25432.7	157707	2.31171e+06	1153399	67891.6	nan	6004.47	527538	134952	50377.5	119084	466975	116293	nan	876914	420277	577682	422509	155600	82738.3	143821	607733	201735	158111	216833	978741	538057
P02743	APCS	Homo sapiens	3408.75	nan	16561.5	40860	138408	916.313	nan	378.511	3878.12	nan	nan	nan	11508.5	4787.65	nan	32626980	51527.1	49266.7	4997.77	22551.9	28717.1	9587.63	4642.36	583976	2770.43	29545.6	1800.24	2186.71
P02745	C1QA	Homo sapiens	3949.84	nan	8974.88	11112.4	350174	19792.2	nan	0.863685	20489.9	nan	nan	nan	2857.39	5212.4	nan	74438496	nan	6293.99	4419	nan	11405.1	11544.5	nan	nan	1035.95	10038	10307.1	12151.8
P02746	C1QB	Homo sapiens	7040.68	nan	5936.18	12818.5	65609.7	6487.25	nan	nan	11822.4	nan	nan	3800.02	4952.34	nan	nan	90537888	9840.54	9026.8	8932.8	nan	3302.73	7400.22	3293.98	nan	979.724	24013.6	9088.54	16023.3
P02747	C1QC	Homo sapiens	13687.4	nan	7937.21	33328.2	59273.8	2408.59	nan	nan	39213.7	1646.93	nan	7300.94	9037.74	3922.31	nan	21451952	3624.35	18217.1	9244.61	7272.52	5016.32	17662.3	14469.5	nan	3121.17	7626.05	20618.7	29068.8
P02748	C9	Homo sapiens	25032.4	20160.4	4144.25	21387	78351.7	11155.7	20426.7	9731.05	7775.86	13491.1	24233	14095.6	8477.04	4911.56	7898.23	67460160	21825.8	18581.9	7419.53	20218.6	6732.57	19332.3	50203.7	20775.4	2175.06	38471.6	24414.2	115785
P02749	APOH	Homo sapiens	246172	311449	160048	410488	797215	147157	3.35094e+06	22855.5	68550.5	79072.7	1.48829e+06	127683	42563.3	90201	4439924	218858560	280190	313717	70515.5	791342	46083.1	32774.6	5.00819e+06	2.76848e+06	35612.9	794920	219842	123962
P02750	LRG1	Homo sapiens	24262.2	159756	8451.8	44185.8	46734.7	71425	80049	491245	14604	34739.7	60107.9	48543	129517	32930.9	nan	263255152	8202.64	20875	139651	8633.05	46666.1	31134.7	24523.1	64531.1	20198.8	13569.9	19731.3	177476
P02751	FN1	Homo sapiens	102564	352010	196966	176439	446048	174239	2.03752e+06	744800	99039.1	307510	690283	349096	50434.4	121712	2540610	155244096	224243	182745	80247.7	125730	113315	146530	329879	671544	89415.7	58827.2	108077	868652
P02753	RBP4	Homo sapiens	121577	158128	82454.8	143602	9634.44	65823.1	71714	47274.2	49693.9	56081.2	133969	72131.5	24614.1	70630.5	442103	37746360	42810.4	58827.3	28553.1	27462	65051.8	26244	65381.6	1153.97	12445.8	68270.2	120951	88865.6
P02760	AMBP	Homo sapiens	884577	13518154	489460	709047	403945	3.64952e+06	20211318	3609614	140904	1.503e+06	11151818	1.95086e+06	524994	2.1201e+06	16451631	20025346	955588	419058	815371	2.05715e+06	516829	216863	2.04963e+06	987424	266502	625278	378588	136628
P02763	ORM1	Homo sapiens	686829	1192929	512206	2.74042e+06	4436543	291394	2.71208e+06	349867	54669.8	450343	4.13225e+06	516724	492381	312858	3.08447e+06	3.95501e+06	4.07941e+06	3221238	548205	2.46486e+06	286310	49898.1	5.01893e+06	15406547	10073.7	2615650	444453	866920
P02765	AHSG	Homo sapiens	819598	737635	442216	957694	926920	216115	1.3453e+06	209644	163054	250734	472592	305425	89958.6	302847	1.69374e+06	502943808	382161	1636370	120807	299143	216863	151620	526038	293541	63267.8	162610	586664	186224
P02766	TTR	Homo sapiens	6065.04	17713.1	21825	118853	449421	27763.8	20524.1	83729.6	5300.53	nan	941776	7574.26	5614.37	12623.3	nan	39636304	378908	159572	20143.3	126852	16000	7857.66	1.44471e+06	3.06204e+06	382.957	210435	37681.7	17851.9
P02768	ALB	Homo sapiens	32052018	34757696	72929368	110438744	5568948	25820184	25292912	1.64319e+06	10257487	21249758	127504360	24450818	9426063	28560148	19019482	10896637952	41823988	13746289	11959063	46515240	11900376	6.87843e+06	103130824	37597260	2.78905e+06	23304178	72436240	11291855
P02769	ALB	Homo sapiens	915.359	21385.2	763.224	2086.27	nan	5672.14	nan	nan	nan	996.165	nan	678.523	49.5374	1701.5	nan	4.66694e+06	nan	221.892	400.191	nan	nan	328.913	nan	2.86384	nan	70.3803	343.771	208.781
P02774	GC	Homo sapiens	169692	99059.4	388125	369326	114827	142617	108726	22006.6	100617	115595	374312	132586	58779.6	184165	1.20414e+06	150051536	193444	160135	71433.5	428138	88998.9	127811	661717	374528	42156.6	276459	352529	741415
P02775	PPBP	Homo sapiens	197.007	nan	nan	95.3231	93214.6	nan	0.302828	nan	nan	nan	31905.7	1956.36	61.5692	2289.03	nan	24444192	2479.82	3787.49	122.724	13688.7	nan	nan	nan	1.41823	nan	8775.96	nan	460.47
P02787	TF	Homo sapiens	842454	432130	1.05711e+06	942749	230403	243677	169155	44224.7	593144	326109	1.64703e+06	351236	268520	330840	19351	907020352	467871	633079	277445	562086	59043.9	453740	941379	345994	193468	410581	1.31186e+06	931008
P02788	LTF	Homo sapiens	414.102	2177.03	1873.39	878.54	5611.75	359.37	nan	1628.12	617.76	4150.21	nan	2251.31	5848.84	1289.46	nan	23.1223	8645.89	3966.89	4989.18	2907.33	509.117	1335.97	nan	9.26977	3476.38	255.317	3038.75	37035.5
P02790	HPX	Homo sapiens	814380	853509	977756	5.83151e+06	585080	813121	441533	163585	429513	521445	832562	585063	329202	424236	842.339	1139131520	864517	4534801	367128	910611	239706	524150	472648	463083	135565	1.02812e+06	1.57651e+06	12061186
P02814	SMR3B	Homo sapiens	7372.41	872191	235.47	1522.05	nan	222902	nan	16135	nan	76122.5	nan	139838	195.285	42030.9	nan	nan	nan	6556.53	1068.51	nan	4098.87	36158.4	nan	nan	196.882	nan	306.17	nan
P02818	BGLAP	Homo sapiens	8062.75	7591.2	18455.9	3714.53	nan	9961.33	85410.8	nan	13074.2	nan	49447.5	nan	1253.66	2916.64	339705	4.30163	18564.2	21079.3	2832.95	27484.1	10452.9	nan	32942.7	72390.7	11573.6	8356.58	nan	18964.4
P03951	F11	Homo sapiens	nan	nan	5558.54	nan	nan	5449.66	nan	10203.1	766.852	15093.2	nan	19072.2	715.051	2956.09	nan	1.11899e+06	9202.12	nan	232.648	5189.3	3461.06	903.44	3877.83	nan	635.094	692.43	204.902	1949.77
P03952	KLKB1	Homo sapiens	5050.97	1628.58	13709.1	76020.4	61526.4	1725.19	6.44994	nan	22297.9	1200.52	1616.95	1772.49	11130.3	6500.16	42.3885	6172850	13845.2	82036.8	10582.2	18635.2	1475.24	3558.9	25968.3	17.041	6427.97	39335.7	30901	14674.3
P04003	C4BPA	Homo sapiens	16397.8	nan	3501.02	20951.5	187977	2264.54	nan	nan	19789.8	nan	24954.1	nan	25312.6	1282.18	nan	6.08005e+06	3868.96	37380.6	3005	17671.7	nan	13454.8	77547.2	nan	4074.57	75332.2	16845.8	46292
P04004	VTN	Homo sapiens	358505	428359	142941	416622	276498	111250	1.38217e+06	276562	76616.9	192192	508594	250771	83468.4	149602	2.80121e+06	158780256	265119	483560	107056	203427	140585	142518	318065	421447	94671.7	114718	105161	691490
P04040	CAT	Homo sapiens	923.895	3589.55	8672.37	nan	10870.1	4427.6	nan	nan	11334.7	5832.56	nan	21370.4	15059.1	24725.4	nan	9.49405	2148.24	9988.59	12541	14380	2416.61	2193.8	24450.2	4.15268	16293.5	6400.39	3180.39	23023.3
P04075	ALDOA	Homo sapiens	5550.89	3805.72	1665.85	4545.2	65715	8923.86	2947.08	23626.2	9127.41	7398.62	nan	9605.06	7570.94	5779.98	280643	5845.49	10220.5	11928.9	10229.6	5694.32	7686.18	13417	68602.8	65643.1	11966.8	80179.1	4236.28	34777.5
P04080	CSTB	Homo sapiens	2209.83	55939.4	12768.7	1087.81	17969.5	3869	84973.9	7487.6	6496.65	4954.05	nan	11864	2309.32	2321.16	31494.9	nan	12692.6	11489.8	2920.8	6044	10552.4	6966.29	9082.21	49195.6	3698.38	12955	2462.56	3.38562
P04083	ANXA1	Homo sapiens	1649.62	41444.8	16346.5	12140.6	27724.2	45959	nan	2843.4	10747.2	30606.9	233185	22874.2	12676.1	19216.3	nan	200.105	24592.4	18206.8	14103.2	18176.4	2932.3	17319.4	1434.64	61218.1	53018.6	65644.3	18906	111063
P04114	APOB	Homo sapiens	66.0162	3698.19	1067.6	1883.86	4441.8	nan	25.8729	19775	1202.19	243.175	209.895	77.4122	1137.29	6176.51	12.9165	108286800	3316.74	1431.25	2098.71	3042.19	49.1174	28.0603	307.87	139.778	361.311	1479.14	450.129	19.5305
P04155	TFF1	Homo sapiens	510.347	50897.3	8149.59	nan	nan	1588.19	612103	nan	474.28	12019.1	58794.5	11526.4	3200.44	32863.2	642799	nan	31460.2	nan	4478.11	20141	1532.55	nan	207382	nan	nan	26721.7	9424.93	nan
P04156	PRNP	Homo sapiens	151517	571197	170048	231402	51094	199725	1.60593e+06	334057	15583.1	285530	464297	359812	14019.4	144843	4023086	nan	215228	103738	55894.1	124143	150402	91281.3	217350	290627	27988.5	72639.5	98948.7	85597
P04180	LCAT	Homo sapiens	3176.74	nan	nan	6473.49	nan	3898.79	1.29952	24828.8	4922.77	4222.93	nan	4873.06	1976.35	2224.08	nan	18875800	nan	nan	1563.51	nan	11727	5423.97	nan	nan	5018.33	nan	1297.09	25412.6
P04196	HRG	Homo sapiens	24903	29442.8	2967.05	22464.5	93452.8	18104.3	151101	62186.9	12512.8	11122.2	63492.8	11634.5	4423.58	11174.3	31253	156117952	32688.7	22616.2	4936.16	31792	15253.8	32208.1	63632.9	106542	4756.5	17770.4	31185.1	49865.8
P04211	IGLV7-43	Homo sapiens	26847.9	34380.2	62877.1	193292	112288	16600.8	nan	51082.9	44212.5	28474.1	68598	51570.8	55562.7	35217	nan	20108214	110113	44252.5	66524.7	17023.3	9671.9	41103	80014.2	nan	25674.6	20256.9	112177	700027
P04216	THY1	Homo sapiens	19376.7	289464	9866.19	28183	25815.9	72686	3136437	50329.1	1681.09	73241.3	331850	100063	3447.54	30470.4	7444396	nan	141560	21780	10947.2	77279	27014.6	2413.6	255589	853309	2856.88	24646.5	3307.69	4369.19
P04217	A1BG	Homo sapiens	223007	143291	90377.5	241339	306763	30953.8	97707.9	99437.1	60405.9	78645.2	119537	107746	50219.6	52898.1	123935	766672128	78889	306896	51725	46737.3	35100.5	116915	141916	197873	32644.2	79562.2	133869	321633
P04222;Q07000	HLA-C	Homo sapiens	3972.48	23737.3	2509.28	nan	40615.9	4680.22	827961	21205.1	nan	3448.09	37731.8	4048.78	451.815	1168.27	214882	nan	3758.85	3422.97	813.732	nan	1484.03	561.438	1.02611	469848	2299.36	3284.35	266.441	nan
P04233	CD74	Homo sapiens	6433.01	86532.3	5147.53	10459.7	9661.93	26815.5	311067	16990.5	113.733	56960.9	nan	49745.2	191.987	14545	nan	5.20705	58422.8	7633.65	2057.51	24985.9	8033.63	1340.82	nan	120804	4.29818	4528.4	1361.92	nan
P04264	KRT1	Homo sapiens	12119.8	1.35256e+06	32397.9	49412.2	79199.1	100800	1.21326e+06	65663.8	5324.59	51731.3	240947	61930.1	13976.2	6431.55	1.80925e+06	10364579	202807	30649.6	26780.1	6740181	26256.6	7591.81	42584.2	417411	1437.74	324580	11398.3	20121.3
P04275	VWF	Homo sapiens	114.882	nan	1063.97	nan	331.227	nan	nan	4281.47	796.503	569.525	nan	nan	36.9725	707.869	nan	800330	nan	66.6414	nan	nan	243.331	291.302	nan	nan	672.683	nan	176.182	nan
P04278	SHBG	Homo sapiens	1044.54	nan	1341.18	2792.6	7222.89	nan	nan	12663.1	2878.62	nan	135577	3731.7	2372.57	7464.15	nan	179715	nan	1289.01	2306.97	nan	3018.12	3455.87	nan	nan	1375.33	2201.92	1516.24	4764.81
P04279	SEMG1	Homo sapiens	47.764	0.0622397	nan	1708.58	nan	9244.34	nan	3729.06	18.4465	nan	208.524	0.105907	8.35468	7251.84	nan	nan	nan	nan	42.333	nan	nan	1008.75	1611.35	55.2096	nan	1940.13	6.08918	342.929
P04406	GAPDH	Homo sapiens	13259.9	64270	2292.52	2022.72	217277	32104.4	133274	76010	21019.5	48610.2	36474.8	69964.8	5501.44	7549.69	328796	9.20706	43772.4	18790.3	8071.38	135463	23754.1	12746.1	8554.75	125685	12588.1	155428	3639.14	42182.7
P04430	IGKV1-16	Homo sapiens	29391.2	13879.6	6225.23	6486.52	80927.8	4014.42	nan	24696.6	17610	3372.87	55534.1	8632.55	3536.55	1691.38	nan	33693.3	30917.6	14098.1	7563.32	8710.19	6256.31	793.924	67569.9	126837	1729.76	4074.1	3929.57	4299.13
P04745	AMY1A	Homo sapiens	12343.7	264854	14637.8	1211.15	nan	13976.7	646759	44138.5	2906.36	145694	78619.1	308005	3134.72	144874	nan	nan	72076.3	1483.86	8078.51	4733.93	21865.2	191166	12473.9	nan	30085.6	609.072	11040.6	9188.05
P04746	AMY2A	Homo sapiens	14705	339907	15836.4	5244.44	nan	234842	787668	76146.9	7670.44	190391	89470.2	137931	3156.75	94555	nan	nan	82241.6	985.925	6703.42	nan	38525.1	7573.72	275311	21336.9	14894.7	792.407	2827.89	77237
P04792	HSPB1	Homo sapiens	456.814	15829.1	401.284	454.815	21053.6	4108.97	nan	12145.9	3347.13	1466.81	nan	2795.84	1171.19	1616.44	nan	nan	8483.06	5111.86	1597.89	12019.3	4106.07	3866.94	nan	nan	1552.63	3834.92	952.08	1680.88
P04908;P0C0S8;P20671;Q16777;Q6FI13;Q7L7L0;Q93077;Q96KK5;Q99878;Q9BTM1	HIST1H2AB	Homo sapiens	32900.8	26104.9	14680.5	95924.4	2.01654e+06	32438	100523	106212	23739.2	192073	81601.3	225648	34178.7	10828.6	186292	nan	167957	51989.8	59864.7	228864	11086.3	214569	94156.8	493781	64525.1	2253615	55464.9	5.17438e+06
P05060	CHGB	Homo sapiens	225792	760196	197998	332581	433374	512718	2.10428e+06	359576	14454.5	539182	1.22096e+06	523752	37730.3	229164	7.1391e+06	nan	981136	337323	251644	603755	231122	84851.1	655696	2.78463e+06	87256.2	247999	123637	197949
P05062	ALDOB	Bos taurus	265.52	nan	2154.72	715.214	18081.3	21464.3	nan	15075	6125.92	6183.63	nan	8160.54	454.903	1960.73	nan	1151925	1538.3	1028.88	306.618	4208.9	3369.8	4597.58	22337.6	28123.7	3055.96	6261.62	2005.24	656.519
P05067	APP	Homo sapiens	50188.5	187554	95158.3	78392.1	51125.1	216481	1.21022e+06	31194.6	9874.5	276088	315471	226729	10158.8	72584.3	2.78626e+06	134271	208952	41919.6	42853.5	117910	86704.3	17657.7	432430	613708	10012.3	40801.7	26065.5	65337.9
P05090	APOD	Homo sapiens	1.43519e+06	2.08325e+06	1.21242e+06	1.73544e+06	133043	2.03434e+06	2.20092e+06	2991317	315994	1.47637e+06	596196	1.6679e+06	690646	1.14715e+06	3282699	73584448	564604	781732	830961	538976	2.41504e+06	731401	878697	880564	410384	212695	838148	534697
P05091	ALDH2	Homo sapiens	6915.46	108862	14334	4176.8	33328.5	45119.7	319685	23489.4	1138.74	40869.3	23431.1	37194.3	2482.96	19583.3	730224	nan	42831.6	26484.4	14299.3	32688.2	15628.5	6242.57	91138.2	101732	10800.2	9377.94	6495.15	5428.03
P05106	ITGB3	Homo sapiens;Bos taurus	3553.38	156022	11023.3	nan	nan	13581.4	179428	nan	954.043	26444.7	76531.4	6803.2	311.629	1631.92	423755	nan	16615.9	nan	1341.42	19608	1500.04	2345.13	89451.8	nan	973.753	3696.73	858.505	nan
P05109	S100A8	Homo sapiens	5551.68	140397	7308.39	7485.01	50039.2	5630.8	nan	20585.6	15647.3	101751	nan	165061	21492.8	7651.29	nan	nan	23203.6	17177.6	17321.4	23732.1	48282.8	73483.5	nan	27762.3	37640	21001.5	23879.7	106066
P05154	SERPINA5	Homo sapiens	67928.2	118336	15088.1	12529	43647.8	141954	286320	29294.9	9970.21	206493	39211.6	220487	4290.69	38579.3	184211	619082	61686.9	3625.41	10075.3	33423.7	34920.7	46369.3	55839.4	426.453	5474.21	31556.8	5942.62	93658.5
P05155	SERPING1	Homo sapiens	113372	301498	257569	343295	418366	225930	145751	170051	75136.4	299999	287638	319624	38566.7	162578	327874	4490407	249550	122142	79029.1	99207.2	177574	96588.3	293335	753772	45421.6	105697	209954	501862
P05156	CFI	Homo sapiens	148732	93874.8	43167.7	231799	87155.6	62469.7	69663.1	32462.9	39234.7	55403.1	56469.6	60613.5	33906.3	40825.5	572234	52615932	108537	152832	30211.3	80305.5	39625.9	48611.7	106328	41857.4	18378.8	138423	116885	933070
P05160	F13B	Homo sapiens	4068.86	nan	1711.45	3613.54	7299.24	nan	nan	nan	3162.7	nan	nan	nan	260.335	nan	nan	3.69796e+06	nan	1616.56	587.528	7195.05	nan	4179.73	30605.6	nan	1567.27	7024	6183.48	2259.86
P05164	MPO	Homo sapiens	9184.66	31328.9	1437.51	3319.43	9018.03	63512.7	29173.7	53257.6	4004.53	16382.7	14699.8	17653.9	5140.46	6984.4	nan	27.1619	14966.2	2520.79	10050.1	8008.02	8858.51	21476.5	nan	12973.8	19038.2	7599.11	4997.71	125978
P05186	ALPL	Homo sapiens	nan	nan	1455.7	nan	3219.09	1895.17	11417.9	nan	255.958	nan	10645.4	nan	580.545	nan	48794.8	nan	5730.3	1094.77	nan	nan	nan	2367.67	5425.34	4822.01	855.241	nan	900.473	1274.91
P05204	HMGN2	Homo sapiens	nan	nan	nan	nan	194339	nan	nan	5715.77	13170.8	2181.87	5307.42	nan	2129.39	nan	nan	nan	7898.65	2026.42	2422.72	9225.02	nan	5947.8	12508.8	48588.7	19924.7	110906	2141.25	22439
P05362	ICAM1	Homo sapiens	5850.93	19503.5	1457.11	9142.94	47807.1	7428.49	11.123	13490.4	610.882	29613.8	nan	35494.3	854.653	1994.38	nan	1.71074e+06	34253.6	16223.4	2510.14	4206.93	6415.99	980.442	468.916	17921.7	2635.76	4551.68	1783.46	10420.8
P05387	RPLP2	Homo sapiens	nan	nan	156.949	297.217	28737.9	nan	nan	3682.61	75.6733	2111.37	nan	nan	160.518	1154.21	nan	nan	nan	1329.32	237.036	2732.89	725.424	850.773	1.03405	132942	404.294	5278.43	487.483	5408.48
P05408	SCG5	Homo sapiens	1055.34	1259.4	nan	nan	894.221	904.136	133056	nan	nan	1423.34	15851.2	nan	nan	297.997	38395.5	nan	44240	798.94	606.494	6142.74	nan	nan	3082.99	5124.24	nan	906.227	nan	nan
P05413	FABP3	Bos taurus	1367.44	8190.55	828.941	nan	nan	1795.63	nan	7547.71	860.685	20181.6	nan	38674.9	264.96	336.247	nan	nan	nan	646.358	1267.52	4633.06	5596.78	1108.82	nan	nan	1472.12	nan	752.624	67.5184
P05451	REG1A	Homo sapiens	25283.8	1.37055e+06	5228.94	53902.3	nan	33452.8	10754762	26862	804.595	45945.9	207888	78127.1	3729.99	19681.7	6881553	nan	26158.5	47874.1	12872.2	98206.8	13289.1	305.788	86388.5	24886.3	4284.1	67685	11290.3	nan
P05452	CLEC3B	Homo sapiens	84510	91897.4	27224.1	42788.3	5867.81	85358.5	141845	51133.2	17081.5	61249	149189	91870.1	5606.19	51364.5	20395.4	8914020	60847.8	25116.3	12325.3	48878.2	78363.1	15763.6	96698.3	108342	9695.32	31544.6	29332.5	37832.8
P05543	SERPINA7	Homo sapiens	20947.9	81156	39420.3	61471.9	108698	40310.6	9083.74	114295	7316	59299.9	58321.9	105400	9284.21	45074.3	nan	35799100	43979.7	25700	15000.9	26625.2	25765.2	45602	17760.9	34323.3	9992.14	34470.7	18547.8	162070
P05546	SERPIND1	Homo sapiens	39303.3	29083.5	16721.6	66088.9	116265	21018.1	681297	16072	11402.6	59284.3	177059	44129.6	8353.76	8534.63	1.6172e+06	501153632	60693.1	51616.3	11868.8	102001	15553.9	23721.3	146659	399063	9049.14	82407.2	17263.1	228900
P05556	ITGB1	Homo sapiens	15226	35416.1	22482.9	9258.1	3180.42	10462.2	259310	nan	1599.82	31111.8	89433.8	43004.1	1949.88	25927.1	202398	nan	26270.3	13518.6	7500.53	18380.5	22974.6	4239.19	79790.2	nan	4916.34	4541.28	9502.72	nan
P05783	KRT18	Homo sapiens	338.169	nan	5864.25	nan	18066.1	2596.25	16641.6	10277	4253.31	5425.27	nan	nan	3453.33	1336.69	nan	nan	2555.39	4417.2	2765.56	7164.14	6966.94	1007.54	903.961	93.3456	1864.87	17263.5	1326.92	3159.9
P05787	KRT8	Homo sapiens	3647.89	268.911	2057.78	2521.93	20853.8	13799.8	94864.7	27838.7	2825.88	18492.4	31645.5	13326.4	3236.73	2632.06	165249	nan	12858.3	5835.37	3748.82	7062.9	8068.6	8109.81	1919.14	63066.9	2327.7	18677.4	1068.21	4323.95
P05937	CALB1	Homo sapiens	4684.28	37063.6	11043.3	1012.31	nan	18342	52793.6	27122	883.528	24967.6	nan	48908.6	405.301	6143.39	257751	nan	5170.42	4042.94	2468	5032.44	24875.5	3375.49	nan	39285	3771.95	1591.66	1851.92	1239.57
P06276	BCHE	Homo sapiens	355.339	nan	3519.97	846.235	513.815	1557.18	nan	nan	106.437	nan	16602.1	nan	14.7638	4932	nan	220399	nan	1329.78	1009.8	nan	nan	683.973	nan	nan	548.965	1990.08	329.175	863.154
P06310	IGKV2-30	Homo sapiens	33596.2	50437.7	4105.92	63847.7	42629.3	10016.7	20132.4	49512.1	8795.12	15221.1	8625.91	18337.1	31559.6	57654.3	77.1402	128260	27157.9	40773.5	15110.6	3701.25	14548.1	37238.9	8996.93	nan	3396.2	23045.6	73645.1	92311.8
P06312	IGKV4-1	Homo sapiens	103986	193648	44323.8	62854.3	49925.6	54079.5	222983	108622	30384.3	89012.3	118579	112228	46481	85595.7	14216.2	171299	87055.2	92312.5	52340.2	39900.1	66546.4	44118.3	75081.9	62072.1	28805.3	36459.3	77185.7	137288
P06396	GSN	Homo sapiens	152156	341725	23220.7	26415.3	88427.5	160306	974214	424754	19790.3	108957	91399	124949	42134.5	76915.4	35727	208881408	76754.6	99712.8	43441.7	36753.8	34483.6	66727.3	45715.2	55480.9	34202.9	77173.5	65898.8	121586
P06454	PTMA	Homo sapiens	52209.6	87829.3	41632.9	42973.4	121164	142186	755221	32202.8	2020.8	102329	406575	67075	6641.26	36537.5	911446	nan	310983	47718.2	45486.8	120013	34987.4	10931.8	350112	975619	14910.3	152112	10778.2	86527.7
P06681	C2	Homo sapiens	215769	408139	135045	579315	351669	345334	1.73001e+06	6232.45	114342	405875	1.84697e+06	811132	269135	84897.4	1289224	551101568	207378	219419	187983	490517	200950	244118	3074213	460956	65755.5	235016	125813	2.24041e+06
P06702	S100A9	Homo sapiens	2220.2	116460	2377.92	5115.86	7270.93	8752.62	nan	3111.09	3366.67	41296.2	nan	53145.6	4982.57	11830.4	nan	nan	nan	3880.38	6065.91	3535.15	20874.1	12578.5	nan	37384.5	12949.3	1844.27	8237.04	16457.3
P06703	S100A6	Homo sapiens	25606	154404	92088.2	69693.2	35461.9	99510.7	70322.8	75590.9	26877.9	55473.8	7044.99	52267	46006.2	37974.3	52399.6	nan	66733.7	165498	59527.4	107958	47140.8	43541.4	8844.79	64317.1	58040.2	124488	57166.2	318340
P06727	APOA4	Homo sapiens	60720.7	9668.22	35034.9	143246	1.68514e+06	13966.7	44078.6	15936.8	37721.2	28615.6	81742.7	36951	26940.3	25722.6	nan	1325595776	115294	323955	33059.5	193437	8178.93	118255	188218	319633	18909.8	363124	89550.8	79335.5
P06731;P13688;P31997	CEACAM5	Bos taurus	962.412	2867.5	293.769	586.558	25601.1	1035.23	6.90553	537.824	nan	nan	nan	nan	169.021	nan	nan	nan	18769.7	3914.08	541.307	2611.53	2206.54	512.372	35265.9	62141.4	208.401	6183.18	79.0343	4741.06
P06733	ENO1	Homo sapiens	13498.3	20260.1	3967.5	3335.14	189877	30141.3	84236.4	40548.1	5094.42	32204.3	11743.1	40220.2	4272.92	15854.7	nan	96133.5	31890.1	19710.4	5863.79	60615.4	18561.3	9614.96	45109.5	51183.4	8709.46	91748.8	1639.37	16634.3
P06744	GPI	Homo sapiens	nan	1950.8	1712.04	nan	12703.7	433.755	nan	3499.66	3522.4	nan	nan	5417.88	1590.35	1294.11	nan	nan	nan	4024.02	1531.56	806.948	648.939	2081.09	9.66608	nan	4603.38	17991.2	542.125	535.127
P06753	TPM3	Homo sapiens	4609.14	18470.7	5225.2	7850.88	21617	6386.11	38700.6	39603.3	4045.02	38541.3	1.59013	66973.8	12681.5	19568.8	nan	106817	38906.2	59845.3	10451.9	51331.7	4535.99	9971.65	nan	41199.9	27272.5	44167.2	12808	40197.1
P06870	KLK1	Homo sapiens	36453.8	399000	101200	49426.4	6917.1	318852	178603	684351	60682.9	537856	58173.9	594338	9564.97	116414	349759	nan	52891.7	22720.5	31246	21815.9	115729	75101.9	12704.1	nan	88505.3	9196.19	20971.5	385481
P07108	DBI	Homo sapiens	1404.32	11213.4	7048.77	1693.65	17316	10762.3	107390	3361.9	1519.45	7778.97	25215.7	17572.5	508.531	3341.58	462270	nan	10793.5	9355.78	2103.78	4173.13	4899.47	3094.25	18806.6	96393.8	1088.24	15391.5	1886.29	16040.1
P07148	FABP1	Homo sapiens	1621.09	1.0705	3240.21	7941.09	nan	8695.35	62119.3	70520.4	3035.15	14109.3	nan	17792.4	581.855	6927.74	30480.8	nan	nan	422.914	443.657	nan	5879.77	1610.71	7479.18	nan	2152.37	553.712	887.616	2349.97
P07195	LDHB	Homo sapiens	8145.18	29207.4	4612.24	1298.21	25274.6	85924.7	115731	95972.3	9733.99	36573.7	6937.9	50291.4	2918.23	10538.7	nan	71733.8	16804	6098.27	4447.61	8348.88	19685.1	12239.7	118673	58319.7	12052.6	12345.9	5760	5661.47
P07204	THBD	Homo sapiens	3945.27	16704.1	25153.5	nan	26737.3	5017.37	7774.68	nan	15649.8	59765.7	nan	59549.7	9052.54	8735.86	nan	nan	25461.8	nan	13123.2	13000.3	6043.52	nan	17414.9	nan	8300.76	8162.42	7522.68	92187.4
P07225	PROS1	Homo sapiens	9097.24	nan	1796.56	13267.3	23042.1	1006.1	nan	nan	7470.65	nan	3.86408e+06	nan	2891.18	914.006	nan	4046327	2614.46	15752.7	5519.5	2292.45	698.307	7179.57	2604.19	nan	1841.57	2112.53	6145.03	21081.3
P07237	P4HB	Homo sapiens	nan	nan	nan	nan	1406.07	nan	nan	1860.71	237.031	15043.8	nan	nan	185.674	214.107	nan	4.11305	nan	596.614	189.07	nan	428.361	382.439	3419.09	0.457264	973.528	1937.07	6.87242	1540.31
P07306	ASGR1	Homo sapiens	7153.35	nan	nan	5349.75	18688.9	nan	59906.4	35658.8	nan	9398.01	46186.5	15626.7	1339.2	5809.02	168167	nan	52128	6043.05	14415.8	22243.1	13664.3	1464.07	nan	91558.2	5809.57	11361.5	nan	11762.3
P07307	ASGR2	Homo sapiens	nan	nan	1478.57	nan	6273.18	3712.98	37787.9	13126	275.073	7728.33	35182.9	nan	nan	3047.87	148552	nan	6796	nan	287.719	17509.2	3486.57	1938.81	11257.8	175431	1715.3	2109.46	1070.66	nan
P07333	CSF1R	Homo sapiens	1509.75	64575.4	2931.48	341.18	245751	10.6177	432532	9692.43	120.317	5.40217	707338	205780	65.6695	8088.5	nan	9.25752	77.9191	5477.52	360.75	26765.8	5813.47	6183.83	211454	nan	1923.9	4270.72	1296.47	974.823
P07339	CTSD	Homo sapiens	4257.19	1629.64	10803.9	1684.05	nan	8313.64	21.5741	47258.3	7864.52	8670.88	nan	10031.4	2434.93	5330.74	nan	2.4652e+06	3916.63	1101.4	3706.56	16127.3	4978.68	9170.18	6.94322	78.9624	5576.01	684.848	5349.35	63185.5
P07355	ANXA2	Homo sapiens	5602.14	18102.5	14173.5	7137.95	4006.1	7955.77	61058.1	47217.2	4108.91	54770.9	9043.12	24861.4	6816.17	2373.42	110.249	nan	20712.2	41040.8	5974.33	76293	17390.4	8189.5	2442.72	221.023	4868.54	9889.82	4569.83	30935.9
P07357	C8A	Homo sapiens	5588.41	6888.88	12802	9694.93	9006.19	11163.4	240376	nan	1966.99	13809.4	67604.2	10239.5	1705.3	2406.78	106257	135922176	2940.66	3091.48	2063.71	4801.26	96.8963	7054.16	17962.8	nan	2050.54	2391.93	4984.32	42049.6
P07358	C8B	Homo sapiens	84045.5	160034	174629	43951.9	67651.9	201555	2420616	49896.8	13463.7	350185	802403	334476	12568.6	94876.6	2.90808e+06	72425448	177840	50107.8	37497.3	367281	87104.5	45734.8	764429	302731	23232.8	52520.3	55842.3	90554.7
P07359	GP1BA	Homo sapiens	1523.69	nan	1620.07	1390.94	nan	818.638	nan	7613.91	545.835	nan	nan	nan	887.54	706.213	nan	9855342	nan	419.714	350.381	nan	1205.35	1174.34	nan	nan	135.406	nan	162.956	3459.16
P07360	C8G	Homo sapiens	2806.64	nan	1521.89	8727.96	7542.38	923.556	10.5299	2659.46	8366.15	816.602	nan	954.934	3480.43	1538.71	nan	5232694	nan	2824.52	1564.68	2268.69	2250.53	2457.28	12525.9	16.5763	2857.8	nan	5817.83	11864.8
P07602	PSAP	Homo sapiens	57774.3	222116	62763.2	18378.6	15969.2	117277	1.33681e+06	47204.2	6821.96	104245	396515	127654	9469.69	49964.6	2.3706e+06	nan	169844	19089.5	26203.4	87053.9	18319.9	8459.57	300379	388410	5884.08	49730.1	14911.7	21456.3
P07711	CTSL	Homo sapiens	2572.96	2.91204	1791.57	9481.9	nan	22782.8	nan	2940.56	1359.61	7466.23	23192	nan	1027.36	1753.99	nan	nan	nan	nan	1127.47	nan	nan	489.782	8.73868	16.3739	943.257	843.677	nan	8909.91
P07737	PFN1	Homo sapiens	5704.31	25403.5	3625.18	9484.39	80569.3	14621.9	nan	18749.3	12883	24393.8	2048.68	54514.2	9031.71	14447.2	nan	745630	3005.86	6072.85	11383.8	5616.97	8062.86	13998.8	1305.28	53776.1	22503.3	171354	10097.9	38701.7
P07858	CTSB	Homo sapiens	47706.3	120565	18741.1	32483	16128.4	49876.8	250708	124723	8629.49	40404.2	134443	53599.7	10181.7	14155.9	548314	nan	86727.2	24048.9	16844.3	45109.7	42794.1	18929.6	88745	115812	9048.29	23876.7	13554.6	73860.6
P07900	HSP90AA1	Homo sapiens	nan	nan	nan	nan	7304	6460.15	7021.88	8327.07	962.844	nan	nan	nan	1125.63	nan	nan	444668	nan	2019.58	917.799	2159.92	1616.1	912.303	23.7643	nan	1481.02	2376.34	3023.67	5327.88
P07911	UMOD	Homo sapiens	2.41698e+06	69812496	3.25264e+06	1.72016e+06	12364684	9043167	69419408	19849542	942925	55017384	11829691	63919444	820701	3111063	45203404	277.399	3.62438e+06	1389397	3.75464e+06	4.54061e+06	4.22847e+06	662564	17236720	80969568	1.17741e+06	8153540	1.46926e+06	8.17197e+06
P07996	THBS1	Homo sapiens	31451.8	94348.3	10531.3	7742.47	98974.5	32751.5	253360	2746.07	1626.2	22696.7	194688	28805.7	3126.86	27438.5	648663	1.92285e+06	40056.3	8025.74	9160.22	15054.6	9695.1	1486.61	134933	4412.53	435.02	16747.5	11467.3	35014.6
P07998	RNASE1	Homo sapiens	377170	765621	660336	559558	40897.1	648482	10001704	34822.7	50433.5	507330	3618245	368504	83385.6	539272	6846340	nan	977497	187534	214297	1.72088e+06	91039	22633.8	1.57691e+06	377741	43185.7	439020	195450	11852
P08123	COL1A2	Homo sapiens	436020	671953	297158	341805	206089	317798	2.41685e+06	456322	44323.8	543372	1.42968e+06	553709	31701.4	198305	2.99215e+06	nan	541942	375920	141951	496970	377210	125436	908484	1.85453e+06	132652	208141	79179.6	291841
P08138	NGFR	Homo sapiens	29934.9	313172	118162	53778.4	6266.99	73228.4	1.90731e+06	3603.78	3586.19	141152	490740	153753	12798.1	76531.7	4.30302e+06	nan	298136	19780.2	29666.7	127918	31436.2	1340.15	460436	88428.2	5610.02	26814.2	32724.9	nan
P08174	CD55	Homo sapiens	50238.6	180604	37125.1	26222.2	5507.95	28829.8	777535	26171.6	1865.99	34662.6	744846	39829.2	22736.4	55968.1	899167	nan	44291.3	28059	34768.4	75804	46111.4	4066.04	581854	111635	4451.97	71915.2	13178.9	nan
P08185	SERPINA6	Homo sapiens	19068.1	71236.6	50134.3	122222	28607.3	32051.6	389120	65124.6	23235.6	31304.9	68118.1	44010.4	15211.2	23467.3	nan	19097138	33663.5	42172.3	15413.7	15285.1	27113.2	17566.5	63717	85722.5	10621.7	7629.13	49199.7	46246.8
P08236	GUSB	Homo sapiens	nan	8572.99	2627.31	nan	nan	5298.91	nan	88933.8	3613.54	1581.06	nan	958.966	200.941	239.278	nan	nan	nan	nan	468.578	nan	5038.57	4591.86	nan	nan	2590.21	nan	747.76	nan
P08238	HSP90AB1	Homo sapiens	2652.4	66638.4	17945.7	41392.2	109282	91499.6	162809	214271	1957.35	68558.4	23738.7	54056	10026.2	9726.32	429171	nan	122768	17312.9	18479.7	51339.2	18117.6	26194.3	203607	6661.25	6964.96	44353.2	13677	28737.2
P08246	ELANE	Homo sapiens	921.776	nan	6802.52	12715.4	36082.9	4694.13	nan	4276.33	2028.31	19722.6	nan	4655.69	27459.5	4892.9	16.2618	1.70593	47641.8	24273.4	20358.9	23227.2	6395.11	21314.3	nan	nan	77726.2	6596.85	7347.29	17178.5
P08263	GSTA1	Homo sapiens	642.723	nan	nan	2.30607	11544.9	12965.9	nan	26661.6	13351.7	84386	24907.8	3115.59	171.675	6630.08	nan	nan	10136.6	nan	802.255	1402.05	7689.44	5171.16	10826.7	22226.7	7021.86	nan	1471.86	nan
P08294	SOD3	Homo sapiens	7721.48	63290.1	68257.9	19365.6	2147.07	44983.4	2.95746	171695	23681.2	14894.5	nan	75066.1	7322.61	36246.1	nan	807496	23211.2	16486.2	8525.95	5479.26	18364.7	30403.1	7632.19	nan	21408.7	1231.91	30640	66422.8
P08311	CTSG	Homo sapiens	4993.1	nan	5261.5	1456.21	68204.4	26118.7	nan	nan	159.642	24903.8	174500	39973.6	3708.18	18363.5	nan	484.1	41732.3	2235.4	4428.83	41687.9	19022.3	9843.95	nan	42.9538	7620.3	24724.4	2718.84	11778.1
P08493	MGP	Homo sapiens	15603.6	52237.7	58068.5	14239.9	1943.59	33540.6	180043	nan	nan	34458.7	77992	31438.8	3455.7	46265.9	810396	nan	96489.1	nan	17161.7	32404.7	11890.7	nan	130247	140003	nan	20172	nan	nan
P08519	LPA	Homo sapiens	36071.5	30897.6	118675	101539	27023.9	72843.1	199493	230146	10240.3	51121.1	154647	49999.8	34822	50528.4	134539	80626752	16187.3	15384.9	40927.7	64301.9	65138.6	14328	339231	126715	46748.9	177002	64506.1	223428
P08571	CD14	Homo sapiens	38932.3	238850	16877.9	27798.4	3634.59	129206	76924.7	401227	8244.58	82264.2	91757	95192.4	41803.2	116283	nan	3521928	15322.2	5113.05	60505	8193.17	56211.8	47871.4	16489.8	8.40949	30827.5	3138.46	14878.1	70486.7
P08572	COL4A2	Homo sapiens	38805	100856	6135.37	10773.8	47598.1	11518.9	202001	27591.8	3242.82	89760.6	55594.1	31564.5	2200.78	6659.89	302656	nan	77477	27845.8	7074.48	72451	18938.6	10190.1	14158.9	52992.6	5270.33	34217.5	7294.83	5129.24
P08582	MELTF	Homo sapiens	591.899	7290.78	2176.64	nan	nan	6589.54	nan	19703.5	1031.2	7705.48	19082.1	3478.29	749.887	1831.66	226232	1.33695	nan	nan	nan	nan	1140.84	2709.81	24500.9	nan	1232.21	4581.9	2043.58	5.36267
P08603	CFH	Homo sapiens	64085.7	6740.04	23238.1	204284	365156	14138.9	64590.1	2011.12	31878.4	18609.9	63500.6	10952.4	35349.9	7340.27	41030.8	152702128	19104.3	96713.9	32470.2	66611.5	4987.83	19095.6	127573	18670.1	8504.95	270706	101875	87003.8
P08637	FCGR3A	Homo sapiens	42369.4	256560	47043.1	68341	97768.8	49763.2	128199	71195.9	12398.6	110128	24362	109784	4725.77	29586.2	63245.7	3508736	77020.3	63888.4	14685.1	51034.6	55149.2	19749.5	35967.5	62653.7	14391	31565.1	25443.1	138906
P08670	VIM	Homo sapiens	3682.25	32344.2	7252.78	17896.5	28989.7	5464.79	88609.2	74630.4	7389.27	66193.7	94853.6	21393.3	14436.5	15636.3	24.4199	nan	44643.2	49384.7	19129	17102.9	14379.8	29720.7	13572.2	124022	24207.8	99573.6	24573.5	9921.99
P08697	SERPINF2	Homo sapiens	108594	16154.5	20871.6	120136	347249	25302.8	112342	42267.4	18328.6	25743.1	51815.2	29625.3	12021	13484.9	67732.8	67226624	102570	128868	19491.2	86980.8	39235.7	35062.8	64427.6	153345	6752.19	119147	78335.1	337049
P08727	KRT19	Homo sapiens	458.512	nan	5587.25	1925.07	2496.38	1513.58	nan	2547.5	1025.86	1053.07	nan	nan	2032.3	nan	nan	nan	885.635	5221.16	1199.56	8992.05	335.124	2721.18	nan	nan	1111.7	1316.39	2263.83	nan
P08729	KRT7	Homo sapiens	79.4653	nan	344.216	nan	10487.4	1476.34	4.3739	4044.29	302.484	1346.44	nan	nan	608.771	nan	nan	nan	1701.57	689.376	563.612	2276.71	301.564	493.898	nan	10.9947	77.2453	1037.39	nan	199.135
P08758	ANXA5	Homo sapiens	nan	5882.35	1845.94	125.882	nan	3331.72	nan	3316.65	694.119	7673.26	nan	3693.86	294.868	2409.6	nan	nan	1362.18	306.978	455.8	nan	3451.95	3352.48	nan	nan	1553.83	743.395	841.393	5676.07
P08833	IGFBP1	Homo sapiens	261.086	nan	405.969	1270.35	nan	8670.81	112173	nan	799.532	3907.99	166212	2224.12	232.151	856.224	1.29819e+06	nan	20719	395.953	881.215	26127.1	1737.21	nan	56362.3	15740.7	292.465	4100.6	nan	nan
P09211	GSTP1	Homo sapiens	nan	14419.4	2078.56	nan	16768.5	4127.8	nan	25994	4258.23	4856.26	nan	16014.9	2546.9	2449.59	nan	nan	nan	808.83	2976.23	3801.49	7977.37	1979.89	nan	3.00352	6386.03	2045.6	2258.53	2794.24
P09467	FBP1	Homo sapiens	10972	9044.96	1369.43	1480.16	11564.6	7947.22	35.6655	504.818	2644.5	7359.92	nan	15390.8	1710.25	4570.2	nan	nan	8959.62	2914.06	1963.57	nan	846.686	2968.97	nan	nan	2354.53	29550.6	1525.35	40888.9
P09486	SPARC	Homo sapiens	83727.9	89096.5	328545	210483	31234.2	127582	3.46017e+06	21947	9842.2	81675.4	1.65434e+06	60959.4	nan	53455.7	11667265	nan	249308	69519.4	13551.2	109506	33867.9	15974.9	602578	1.10441e+06	17089	46470.4	43090.3	nan
P09564	CD7	Homo sapiens	64099.2	439921	42070.4	84692.8	112996	509706	1.61387e+06	55704.2	10409.7	225895	203200	333674	13034.9	66196.9	60419	nan	559352	87502.2	31632.3	139879	34896	30892.6	1.90261e+06	219980	13191	58158.6	25791.6	19117.6
P09603	CSF1	Homo sapiens	58374.2	165810	53013.7	59372.6	70639.3	78549.9	516526	84515.9	3825.28	101157	123949	110195	3956.49	47566.3	653296	46.0209	215459	40820.8	24340.6	106544	36781.8	12984.4	121533	268625	10573.8	33242.8	21043.8	29156.7
P09619	PDGFRB	Homo sapiens	13867.7	35511.4	11825.5	3657.51	6571.79	15410.4	45935.1	26390.1	637.556	14865.7	81534	31003.8	503.11	11204.4	1.06828e+06	nan	27794.7	6281.36	1641.43	9116.57	15151.3	3458.58	63967.1	134446	3090.76	3612.18	2604.55	139851
P09758	TACSTD2	Homo sapiens	1561.65	37463.8	11113.5	nan	23930.5	122827	330219	76029.5	9941.78	126009	151150	95230.6	8821.57	22505.9	1.08831e+06	nan	141167	27491.9	32047	74931.5	2404.74	16987.8	144725	594822	7463.38	67406	15319.8	3211.04
P09871	C1S	Homo sapiens	2460.97	3157.57	6297.5	13191	15522.5	3591.48	nan	24413.5	6073.68	0.839192	14121.5	6380.28	4287.42	3857.71	nan	10226955	4342.05	6251.75	4278.21	5566.08	3066.69	4271.45	4699.41	7.77778	3069.96	2172.77	15101.8	7976.22
P09958	FURIN	Homo sapiens	17296.3	25556.9	8551.69	11651.1	8682.71	21138.6	394771	21352.6	64.0247	18028.3	40377.8	12024.9	2875.7	9666.73	1.20246e+06	nan	13976.7	39709.4	3399.51	31821.9	2626.22	2298.13	8453.79	198962	4203.16	26400.4	4743.79	7413.82
P0C0L4	C4A	Homo sapiens	17694.2	17038.3	47605.3	122939	95567.8	52841	1261.4	45146.9	71962.8	82528.8	72825.3	55889.9	41284.8	39613.5	nan	73654696	75006.7	64341	44854.6	24963.8	15350.5	174738	104849	65410.5	25558.2	37609.5	100431	262101
P0C0L5	C4B	Homo sapiens	3003.07	801.668	5195.74	25827.1	14652.9	8880.65	nan	86497	10428.1	12948.1	181006	10528.9	10427.8	17145.6	400380	78960056	23686.3	10740.7	8161.76	22442.9	3258.95	38264.9	88604.3	355533	3527.7	5107.5	16864.1	69362.4
P0C0S5;Q71UI9	H2AFZ	Homo sapiens	nan	nan	nan	nan	17159.2	nan	nan	5488.79	363.986	nan	nan	nan	826.46	nan	nan	nan	3876.3	555.094	968.348	5992.31	2035.6	1910.92	nan	39939.5	1240.71	19159.1	nan	3769.94
P0CG47;P0CG48;P62979;P62987	UBB	Homo sapiens	205647	1.06446e+06	10074.6	247432	27757.2	230526	659058	1.25846e+06	5940.7	231401	134137	192550	30217.8	117535	1.86813e+06	nan	54412.2	106347	52557.7	67495.3	311500	79714	78005.2	258796	6193.26	24967	29664.5	1420.25
P0DJD8	PGA3	Homo sapiens	55111.2	175159	116244	23496	nan	218647	345222	519753	46871.7	167903	163122	183221	224845	381815	277948	nan	57649.9	6259.23	223544	12070.2	82703.7	250572	122585	155309	220691	7877.11	109684	263369
P0DMQ5	INAFM2	Homo sapiens	201095	447547	258578	179193	455173	739314	601825	528563	18824.5	861953	981936	1.18634e+06	21255.7	272565	1.28777e+06	nan	1.07499e+06	234534	105391	446704	68837.1	63770.6	521705	69110.7	70718.2	238070	40116	273987
P0DMV8;P0DMV9	HSPA1A	Homo sapiens	2458.23	3501.99	1475.35	0.656961	8559.38	5147.33	23964.7	14876.7	1959.34	10249.8	6767.67	9795.56	5462.71	3882.78	4.963	1.51957	5946.17	1848.71	5246.06	7799.9	3224.22	18204.3	6679.48	11922	4286.59	1248.19	158.102	33643
P0DOY3	IGLC3	Homo sapiens	3.14102e+06	1.71434e+06	1.14408e+06	4.16773e+06	4.75452e+06	1.23944e+06	1302775	1.23705e+06	2.59947e+06	2.64423e+06	968219	3.10973e+06	3.77796e+06	1.59968e+06	1457.36	57272396	6.11472e+06	4243034	3695215	1.50157e+06	1.2088e+06	5641456	1356933	897357	1.21713e+06	2524906	3.75081e+06	6.24746e+06
P0DP23;P0DP24;P0DP25	CALM1	Homo sapiens	15877.4	59332.5	9685.03	15477.7	125641	90149.3	390996	50767.8	6072.53	21890.5	14045.2	30781	4372.64	11632.7	154981	nan	45764.1	42994.3	8144.31	14691.3	16096.8	20042	49123.9	270130	10990.8	75888.4	11171.7	42182.3
P0DP57	SLURP2	Homo sapiens	400791	1.2432e+06	135489	141160	59233.3	1.11665e+06	9692616	1.07777e+06	382082	537847	3298927	884295	68018.8	351734	8933026	nan	1.02086e+06	259328	169557	532158	720658	175611	592929	944153	94523	276769	145742	51139.1
P10124	SRGN	Homo sapiens	1152.27	nan	2787.96	57102.3	282915	8304.66	nan	nan	1160.2	nan	nan	nan	564.57	1434.36	nan	31230418	28697.9	40754.2	552.822	21286.3	73.148	351.698	72.8001	3454.64	557.013	347278	6154.86	19137
P10153	RNASE2	Homo sapiens	783811	1.92658e+06	242265	220991	148874	605158	2.81657e+06	671745	69021.6	544942	1.0129e+06	593249	54121.6	53037.2	1.44988e+06	nan	759804	194089	106952	238945	386202	50210.1	1.44129e+06	21529728	23609.2	594767	71035.1	234846
P10253	GAA	Homo sapiens	22035.3	32636.9	64491.2	19236.5	nan	111223	47958.1	123972	20470.3	92845.5	26225.6	68043.8	6794.56	10556.3	184595	nan	63971.6	4667.81	13960	21314.4	29202.3	46542.6	57136.1	2421.53	22654.6	6523.42	26240.3	26370.7
P10412	HIST1H1E	Homo sapiens	134886	549805	187157	117735	691959	399652	3.16505e+06	360675	16692.5	401038	799627	336458	20405.2	149608	13207438	nan	739464	235005	123641	507306	144484	46920.6	1.41981e+06	4600914	59865	538032	58290.3	207424
P10451	SPP1	Homo sapiens	1.33032e+06	1.57737e+06	1.25426e+06	823429	2.28237e+06	1.26956e+06	12474999	1.00879e+06	86360.9	2828250	5208052	3.07239e+06	33332.5	2.0049e+06	11805800	78952.8	4.16066e+06	827451	409495	2.54272e+06	805326	124495	2.43447e+06	20112156	201168	894971	121071	1.25201e+06
P10586	PTPRF	Homo sapiens	nan	9110.14	2530.36	501.198	nan	7597.19	nan	25795.1	798.905	5735.57	nan	12439.6	589.95	2297.48	nan	nan	nan	nan	1010.63	nan	5065.27	2718.01	nan	nan	2694.68	nan	167.322	5190.11
P10599	TXN	Homo sapiens	17077.1	56069.8	7652.72	23346.9	39365	81232.5	201275	40446.6	12126.7	36799.4	35716.3	66416.6	6339.8	14527.3	422882	nan	65473.5	53655.3	13748.8	112685	35054.7	18423.1	64904.3	437664	7181.35	64570.4	12588.9	58964.9
P10619	CTSA	Homo sapiens	nan	3.85892	4784.27	nan	nan	17622.5	nan	123262	12477.4	3324.25	33002.5	5533.4	1690.18	2761.13	nan	1.52444	nan	nan	2150.44	nan	16089.2	3311.96	nan	nan	4811.61	nan	2921.04	13849.5
P10643	C7	Homo sapiens	26670.1	88324.6	25388.6	6529.52	14357.9	44848.7	633833	5169.39	8071.5	47578.5	268093	48427.7	6150.21	32605.6	1595450	4360311	64014.6	22027.8	14282.5	69739.3	28403.2	9948.52	140175	198962	7018.05	33565.4	9886.74	36098
P10645	CHGA	Homo sapiens	30246.9	272955	4867.05	7703.07	59210.6	86454.6	2173224	56017.8	438.102	58441.8	564446	97312.5	545.931	23769.6	2.08927e+06	778.599	363965	15232.8	4914.71	51170.1	12349.3	9993.65	250422	914208	3496.79	25176.6	3087.19	5565.62
P10721	KIT	Homo sapiens	1882.37	nan	1208.94	1761.82	4848.31	4991.43	nan	nan	251.913	nan	9557.66	nan	101.951	842.08	nan	566655	8911.37	4410.76	281.479	nan	nan	671.747	6860.9	33726.4	120.355	7580.18	115.332	nan
P10809	HSPD1	Homo sapiens	nan	2623.18	nan	nan	5918.4	5035.73	19348.4	26451.3	nan	nan	4067.68	5453.81	140.503	773.137	7102.23	nan	3745.13	nan	797.197	nan	4517.64	281.369	nan	nan	1332.02	1373.99	nan	nan
P10909	CLU	Homo sapiens	160204	52374.8	51057.7	228079	152616	179930	185459	141340	111059	143531	87661.1	157950	29619.2	60704.1	207728	661128960	113466	153540	44592.7	89924.9	75644.7	253909	178767	151651	54540.8	86740.1	139233	781614
P11021	HSPA5	Homo sapiens	250.762	nan	216.027	244.985	3455.02	1110.01	nan	6465.17	495.824	57.0855	nan	nan	449.866	171.104	nan	1.00143e+06	5264.04	387.939	493.823	2883.72	307.34	296.223	nan	nan	644.098	438.022	807.883	1454.52
P11117	ACP2	Homo sapiens	1015.99	nan	6873.31	nan	nan	17038.2	12207.7	39437.4	6706.97	16952.5	4778.38	20383.6	1416.44	1636.11	nan	nan	nan	nan	1577.05	nan	13398.2	4604.95	1677.4	nan	5425.21	nan	2260.83	14095.3
P11142	HSPA8	Homo sapiens	1211.87	3590.46	3352.71	nan	4577.1	4158.45	94448.5	28401.2	3342.11	20587.7	nan	54474.1	2084.98	2526.63	nan	18.9274	14171.8	1908.61	2812.59	10926.1	5191.06	6356.51	nan	nan	4178.55	6351.05	138.731	22069.1
P11279	LAMP1	Homo sapiens	19781.5	109311	34454	15963.3	39628.1	150823	386703	295730	5815.51	116565	131647	199883	6702.23	29865.4	1.83158e+06	nan	93152.6	33222	13573.2	24830.8	25112.9	29351.6	396014	391653	8900.66	35605.9	7174.85	53364.7
P11362	FGFR1	Homo sapiens	17287.2	55878.6	12888.4	7246.42	50527.3	31571.7	1.31916e+06	53956	1139.13	14676.4	430264	25067.5	221.71	28701.8	2.78017e+06	nan	212701	18864.3	3479.82	38912.7	29242.9	6849.75	359312	928442	4251.57	12202.1	436.096	13111.3
P11678	EPX	Homo sapiens	522.37	nan	399.079	1460.05	11035.8	nan	nan	nan	3341.79	3447.21	nan	nan	1858.53	1495.66	nan	nan	11675.7	1483.43	3455.65	6068.56	nan	5632.59	8925.17	57574.9	5822.53	21167.4	2066.49	50142.8
P11684	SCGB1A1	Homo sapiens	4386.45	21415.6	10048.3	nan	nan	4764.9	163332	91850.4	nan	nan	115110	nan	27748	14152.3	nan	nan	nan	756.18	19707.5	nan	8098.54	3040.3	nan	nan	329.904	1801.25	nan	nan
P12107	COL11A1	Homo sapiens	32013.3	43351.2	2171.33	25604.8	7227.45	19775.9	293020	27383.7	1323.18	36127.4	106305	31021.2	2683.17	5687.46	823021	nan	39379	41560.8	14147.1	29340.2	1.92101	12511.7	32954.4	313466	5283.04	30495.7	1825.13	13162.7
P12109	COL6A1	Homo sapiens	47204.4	47805.6	15612.9	30191.8	57317.4	65091.3	109524	106790	21950.6	117909	78603	142697	17709.7	43193.9	77657.2	21311	92030.4	23841.4	21320.2	53023.3	62158.1	55186.8	26441.9	242156	37378.3	15059.4	38937.4	100353
P12111	COL6A3	Homo sapiens	11898.7	53684.7	25532.6	12048.8	2584.39	29458	349311	87969.3	4306.99	42896.2	165663	91967.3	4080.32	23076.6	2.39804e+06	594000	22551	6526.3	9312.73	17276.8	21225.4	21513	45808.9	185118	8819.86	13150.9	6986.03	19371.4
P12259	F5	Homo sapiens	35861.8	54008	16974.4	45234.1	182610	26889	579742	31039.3	3213.46	36462.5	141652	54473.9	940.158	14434.7	656615	42118612	121422	57361	9449.33	45117.7	21493.2	8339.96	92617.2	193713	5698.74	51486.2	7814.86	27838.4
P12273	PIP	Homo sapiens	2425.91	44878.7	nan	nan	204031	3.08745	522823	4294.29	nan	14867.3	2961.76	2.51518	903.454	1213.26	1.90791e+06	nan	7758.55	735.055	244.564	17585.8	9558.78	1638.12	229427	211689	nan	4475.67	nan	6567.85
P12318;P31994;P31995	FCGR2A	Homo sapiens	1232.35	nan	nan	6443.75	4325.33	nan	nan	4282.85	164.037	nan	nan	nan	208.222	nan	nan	525648	nan	3633.12	nan	2176.53	nan	173.866	nan	nan	142.193	1404.69	219.263	4703.52
P12429	ANXA3	Homo sapiens	nan	nan	1149.64	395.515	nan	nan	nan	2622.34	69.1662	1211.15	nan	1664.08	88.6778	823.429	nan	nan	nan	nan	150.287	nan	5292.64	942.863	1.00062	nan	1913.84	887.482	418.737	9723.72
P12724	RNASE3	Homo sapiens	21004.8	30901.3	5737.5	46405.6	297807	53590.5	nan	193.645	9888.24	178546	299497	11534.7	20223.9	21589	nan	4.52765	62219.6	41439.6	26928	24037.4	713.593	596.157	1506492	742636	54931.6	1.19067e+06	28445.4	30656.9
P12830	CDH1	Bos taurus	86726	223943	28357.5	41724.9	3003.42	153301	454702	217836	2424.03	119611	55724.3	128346	18562.6	122102	79249.3	nan	62800.8	38038.2	31970.4	42183.9	81626	42173.6	14136	81302.6	18231	10051.2	5779.43	22560.2
P12838	DEFA4	Homo sapiens	27015.1	72184.6	82438.4	28027	22325	nan	198769	322892	nan	164635	100527	1.00359e+06	12704.2	45682.8	224738	nan	63890.7	23784.1	41284.4	35725.7	75676.4	nan	51652.4	237592	nan	25888.1	nan	18605.4
P13284	IFI30	Homo sapiens	nan	nan	23019.1	1822.52	11195.2	1182.7	63045.2	nan	12751.5	7695.37	134128	2246.52	4166.54	3257.79	nan	nan	15318.6	nan	2289.12	8435.4	nan	3518.1	77278	540949	10510.6	29543.2	2038.42	4622.09
P13473	LAMP2	Homo sapiens	21507.5	297830	56325.6	1623.29	15242.1	402920	620227	251537	26029.7	257072	236278	291154	5530.52	51102.3	609898	nan	81709.2	3320.53	10954.1	38676.2	101305	79882.3	235695	990046	17261.5	14978.7	12046.6	55349.8
P13521	SCG2	Homo sapiens	26643.7	71534.2	4137.28	28201.5	40624.3	44179	380107	21745.4	nan	11158.1	191252	12680.5	2662.56	18155.4	719063	nan	55766.6	59371	18237.9	84239.2	7339.76	8687.86	35458.6	249570	9662.3	35220.6	7718.95	6965.19
P13591	NCAM1	Homo sapiens	5290.77	4223.87	5029.03	4156.09	3657.85	4360.29	156856	26196.7	469.737	23388	36860.8	22661.2	1552.52	1488.64	266386	11594.9	18300.2	7007.07	3065.23	5553.2	12658.1	8615.06	13940.6	647.864	2418.95	3586.11	818.893	30422.3
P13598	ICAM2	Homo sapiens	40208.7	321513	21027.8	28271.3	107401	103496	426375	47897.3	2341.68	67810.8	249792	99526.4	3459.12	34093.1	319425	1.44734e+06	254032	27898.9	15147.5	95004.2	38810.3	6027.03	649430	1.20069e+06	6295.62	44573.4	3230.02	29474.5
P13611	VCAN	Homo sapiens	3874.84	17789.8	8024.86	11000.2	16779.6	8175.2	120800	11943.4	535.994	19951.5	38410	19828	1244.18	6764.34	269922	nan	52027.1	11182.1	7176.24	15353.6	6501.14	3462.86	42124.8	171115	2858.92	5792.22	3712.64	24250.5
P13645	KRT10	Homo sapiens	9307.98	1.21977e+06	28966.8	71408.2	137454	40816.9	1.38154e+06	79018.3	4032.89	65549.7	170211	70747.7	21209.9	9809.68	5.17865e+06	2431.39	191324	27151.2	37899.2	5.5412e+06	47744.2	10518	166339	824573	3057.36	200556	37163.5	13786.2
P13646	KRT13	Homo sapiens	26582.6	253486	12651.1	32617.5	37577.7	12092.8	412280	12427.6	1429.72	15857.9	44842.2	5188.82	8954.25	742.041	1.4687e+06	nan	41919	4466.49	9021.07	721784	11007.7	3868.24	12607.2	189092	656.451	51489	10324.4	14485.7
P13647	KRT5	Homo sapiens	4040.79	193986	4393.38	6498.68	15857.2	6330.91	88884.7	6539.57	1297.92	100364	25086.1	77092.7	6328	27468.3	60205.9	nan	27095.2	5707.34	6067.92	682646	7366.82	2664.61	5456.87	53436.7	nan	77448.7	3295.23	12983.8
P13671	C6	Homo sapiens	37461.6	80033	22274.5	27056.1	96174.6	12347	598700	12631.6	10710.1	36288.9	155410	28361.2	11287	4942.28	753698	27047340	33491.4	20068.6	10547.9	44637.5	7697.94	12361.4	113800	55251.6	7331.89	37858.3	35992.9	164225
P13727	PRG2	Homo sapiens	32990.1	149042	6522.54	5493.77	39039.8	68186.7	64090.3	43839.6	9018.24	54472.3	80330.2	65810.4	10745	20419.7	117127	1030.63	42977.3	18713.6	17546.6	30172.7	80523.3	6182.06	67247.7	524002	5823.37	122871	15091.6	63026.3
P13796	LCP1	Homo sapiens	268.091	3.79159	205.585	1503.42	1027.09	408.494	95.9297	nan	2712.72	1034.39	10.7341	749.112	1617.44	1139.37	133.475	532403	nan	308.795	1620.52	12303	49.6242	1841.28	13.4421	51.7525	8419.66	658.223	4813.58	12898.2
P13942	COL11A2	Homo sapiens	12941.3	10818.5	10378.1	nan	nan	8528.08	79999.3	58104.1	nan	2728.54	nan	29.1001	41533.3	5384.67	221610	nan	nan	nan	2769.57	16557.1	28833.8	5538.94	nan	nan	1812.43	nan	48561.4	nan
P13987	CD59	Homo sapiens	2.31006e+06	6900244	1.71899e+06	1.25359e+06	290743	2.05106e+06	27987764	319074	228162	2.30901e+06	14976666	2.80351e+06	369607	2.54256e+06	57007096	nan	2570006	1.17047e+06	1.06206e+06	2.7571e+06	1.92893e+06	59782.1	11663530	1.41267e+06	240997	1.1515e+06	1.0995e+06	106439
P14138	EDN3	Homo sapiens	11033.2	34177.1	5846.64	18047.8	28509.7	nan	159283	34469.7	nan	16069.3	nan	nan	nan	13682.7	482087	nan	30966.3	nan	9913.4	41308.9	nan	nan	28068.6	149379	16405.3	8907.19	nan	13322.6
P14151	SELL	Homo sapiens	11436.9	71220.2	3240.43	45066.7	311513	6147.13	10795.2	1438.6	454.95	2607.36	61578.3	3009.18	2048.5	3462.88	131522	112058760	55629.3	31521.4	3258.26	32669	5809.46	3458.27	161793	1.07837e+06	892.849	56274.8	3716.25	138847
P14174	MIF	Homo sapiens	2062.18	12273.6	813.737	3748.45	9382.36	19314.8	nan	21211.8	11700.4	6269.67	nan	29561.9	3950.93	6518.01	nan	161953	3681.73	3729.61	5713.42	2248.96	2558.16	4116.76	1.71041	1098.35	4581.67	7363.72	5217.58	4651.97
P14384	CPM	Homo sapiens	2903.9	12615.9	6608.36	1723.73	nan	10997.9	47885.9	14720.9	1848.77	8671.78	15310.2	10394.1	573.061	3395.81	nan	nan	20715.1	852.851	1479.4	12616.4	3995.55	3743.34	nan	nan	1441.5	2948.16	1119.66	18571.9
P14543	NID1	Homo sapiens	66163.2	226443	42199.4	20249.1	25078.6	110931	472809	493964	11969.7	200771	102667	210005	14320.8	86704.3	1.25664e+06	nan	51696.2	17337.7	21634.2	21754.8	34633.4	28860.9	58519.3	135890	15528.9	12914.1	12553.8	44214.2
P14550	AKR1A1	Homo sapiens	511.003	nan	70.272	4272.51	840.988	2729.23	nan	1943.51	481.282	3771.15	nan	2690.28	176.557	508.492	nan	nan	nan	72.1736	nan	nan	1420.74	640.039	nan	nan	690.68	nan	77.7167	nan
P14618	PKM	Homo sapiens	4290.08	9310.38	2083.83	17698.3	60221.8	11529.8	13000.2	33738.6	4572.45	8270.43	7471.63	12866.6	4269.48	2889.24	3694.67	10531	6478.36	4964.65	3778.01	19401	17843.5	11965.7	7644.52	1883.96	7096.38	63943.4	2189.69	4641.26
P14625	HSP90B1	Homo sapiens	16006.6	15645.9	nan	nan	11840.9	19196.9	77244	4394.83	nan	nan	24303.4	21368.9	3863.48	7197.24	114952	941796	36533.8	15134.8	5026.28	nan	389.353	765.945	25794.5	62583.5	1714.43	5529.35	nan	21115.5
P14780	MMP9	Homo sapiens	62146.3	81823.2	32828.1	10779.9	17027	34891.4	785790	11552	1357.17	27548.1	217740	48303.3	3822.15	18652.7	2179270	115629	51528.2	11684.3	10997.9	60228.2	11827.5	10505.2	160474	116990	5438.41	24934.2	7895.25	802112
P15144	ANPEP	Homo sapiens	2287.21	62741.4	9367.91	6456.94	6489.1	21934.2	68711.4	74438.1	5521.56	90601.3	129974	23520.7	6632.23	14086.3	nan	30.0649	6968.68	914.788	7970.98	162.443	11503	26993.7	3143.5	207710	10279	3231.82	5458.42	14597.2
P15151	PVR	Homo sapiens	12888	57020.4	194155	46597.9	81091.5	84818	57236.2	132771	19114.2	80733.5	28534.8	80226.8	6980.07	30666.4	nan	2.09025e+06	114512	64211.5	16744.7	48175.6	38528	11314	62936	60814.9	32493.2	21343.4	30195.1	104013
P15153	RAC2	Homo sapiens	nan	nan	870.727	nan	19252.5	2184.38	nan	2689.75	1492.66	40196.2	nan	32562.6	896.192	734.468	nan	nan	nan	2287.28	989.27	21497.8	1397.68	5607.33	nan	nan	4564.71	13398.9	nan	72246.6
P15169	CPN1	Homo sapiens	1006.48	nan	1917.58	1946.76	6630.44	nan	nan	nan	6899.24	nan	nan	nan	250.57	nan	nan	28870794	nan	1279.51	1092.6	nan	nan	3666.66	nan	nan	2458.2	1750.49	1461.84	4689.94
P15289	ARSA	Homo sapiens	818.675	19329.7	7617.58	1730.05	nan	9763.17	137296	52078.4	4400.48	nan	41949.5	nan	2238.88	4189.65	nan	nan	6672.46	1721.55	2897.34	1273.54	3339.1	5324.79	53557.1	76016.8	4408.19	1911.45	3315.75	7348.77
P15309	ACPP	Homo sapiens	8893.61	13163.6	7036.9	2945.2	nan	49071.1	13477.2	71548.1	12793.9	51420	13642.1	49192.3	1758.74	3996.84	nan	nan	14081.3	nan	2910.87	nan	25224.6	8063.62	77083.8	nan	5506.82	nan	4424.07	9742.14
P15311	EZR	Homo sapiens	2140.53	10078.9	5969.53	3621.66	14750.2	23433.6	50391	24110.3	2497.71	30547.6	8816.61	27852.6	3077.4	7218.1	nan	nan	23377	12583	3312.43	5093.34	1176.1	26696.9	18076.5	147043	5124.52	10182	2566.53	26202.2
P15328	FOLR1	Homo sapiens	69226.5	169259	43326.9	19536.9	18694.7	75174.5	137552	86805.1	3762.56	149609	42566.2	169919	9019.44	61609	2583.87	nan	57397.2	23978	14198.6	91690.7	26412.6	9187.8	33145.6	253511	14268.3	50388.1	19527.6	156837
P15586	GNS	Homo sapiens	1720.25	7551.14	1585.63	nan	3402.04	4063.13	2711.51	26038.8	2076.25	2017.59	13612.2	5411.62	3695.44	1593.37	nan	nan	nan	978.454	3097.71	nan	4327.1	4965.18	2.82292	nan	2388.77	1200.95	374.275	5467.68
P15636	proteaseI	Homo sapiens	2.78935e+06	20869724	4.17494e+06	5.5492e+06	2.8984e+06	3476205	81755112	2261857	245178	7.18732e+06	28028924	7784394	490121	3.28261e+06	241198384	21931504	10495225	2.96612e+06	1.9687e+06	9854664	1.42703e+06	581774	28493436	19853062	383690	3127500	1.49477e+06	873690
P15814	IGLL1	Homo sapiens	704.262	96404.4	389.153	11093.6	4349.35	7.44695	3.29681	1134.54	1078.06	13.4446	537.621	24589.1	4895.36	623.63	nan	451324	866.489	6561.01	1242.09	330.569	12585.7	2652.02	2322.5	8706.04	1413.73	23064.7	1826.93	21669.5
P15941	MUC1	Homo sapiens	22551	179992	50895.7	72092.5	64390.6	227810	790183	246014	7982.77	243855	111073	1.40232e+06	5145.37	91238.9	1.31923e+06	nan	139925	23050.7	22745.2	72345.9	34624	32202.3	112965	5.40235e+06	10189	12470.9	22495.9	192156
P16035	TIMP2	Homo sapiens	6314.41	3995.52	2732.01	4834.33	4643.98	8821.04	nan	23055.2	516.452	16293.6	8616.53	3776.46	496.754	3654.9	nan	nan	23144.8	6537.33	1412.74	8085.94	2113.81	521.363	12651.3	35007.1	965.18	7993.63	1230.58	740.823
P16070	CD44	Homo sapiens	760449	2.49583e+06	1.78473e+06	1.09294e+06	1.54039e+06	2270969	15737865	1498715	255481	3.5067e+06	10289156	3551266	113270	1.21806e+06	45153748	2.14462e+06	5911977	941963	589166	2.01827e+06	1.10939e+06	272345	11997529	23518104	402939	1.08901e+06	379407	768392
P16112	ACAN	Homo sapiens	239732	673106	513789	158242	81589.6	316112	2715552	603159	37820.8	503167	1.21422e+06	627851	28102.2	203373	3.85477e+06	419185	632566	110745	86987.1	266805	190312	90935.9	790975	1.04295e+06	68206.6	113335	59172.7	203241
P16234	PDGFRA	Homo sapiens	8438.49	nan	23022	12900.3	5415.48	5167.62	121851	10564.9	nan	8394.5	36506.1	5621.41	751.681	5666.43	618806	nan	43308	3417.31	3600.13	1521.22	2290.37	nan	55957.5	84075.3	519.808	10342.1	3569.69	95383
P16278	GLB1	Homo sapiens	1021.59	0.935564	1460.32	nan	nan	2645.71	51.1519	42159.2	2240.13	741.755	413565	3959.13	897.124	232.505	nan	nan	9249.14	nan	1428.26	8189	2212.34	2208.76	4784.11	27060.3	1390.66	1610.48	499.876	16292
P16284	PECAM1	Homo sapiens	13120.9	20285.4	7062.2	3258.9	13286	31925.9	203809	25650.1	342.128	18719.4	62399.8	20884.1	334.745	7699.33	288523	nan	71149.1	17804.5	3365.67	11148.2	6339.52	1970.11	53408.5	210368	2021.46	7944.79	1792.89	7136.94
P16401	HIST1H1B	Homo sapiens	23338.1	323054	82057	10033.6	853310	245828	1.36852e+06	68875.9	9875.85	111483	121579	155254	18998.7	44222	2.64944e+06	nan	363146	44921.9	56119.6	175218	60505.2	37157.4	443782	5315678	22838.8	1.68941e+06	36483.2	859961
P16402	HIST1H1D	Homo sapiens	6430.07	13792.5	4426.68	9651.31	466829	16382.9	85656.4	30935.4	6868.36	41626.7	42635.8	40865	7931.34	5808.83	152392	nan	76047.6	18833.5	10297.2	48840	19377.9	13727	135467	1.03303e+06	16343.9	418137	8145.35	347347
P16403	HIST1H1C	Homo sapiens	64158	464479	74295.8	71686.9	361537	213357	1.18602e+06	141978	10503.4	192033	429731	147025	14413.4	83381.9	7.59002e+06	nan	495735	117213	68535.2	279138	75665.8	26695.2	703807	2.29167e+06	35079.1	362246	26772.1	97310.7
P16422	EPCAM	Homo sapiens	22542.2	66849.5	19788.9	nan	13047.8	74487.4	940532	6744.52	4570.25	30098.8	279011	31794.4	3097.91	29191.3	3.70332e+06	nan	88608.2	21107.6	8002.84	58844.4	17250.4	2097.53	166296	210463	4185.6	22868.3	nan	nan
P16989	YBX3	Homo sapiens	3033.75	nan	2450.17	nan	1835.61	21857.3	113521	1503.73	nan	7530.35	47050.9	2512.94	nan	1480.05	15.1088	nan	4471.01	810.029	299.425	4197.16	273.303	nan	9779.47	13390.6	1118.5	605.908	nan	nan
P17813	ENG	Homo sapiens	6601.43	36056.1	5496.45	3642.42	4440.55	9137.88	304725	12938.8	758.929	4236.12	41293.9	19211.1	175.603	2988.24	nan	3.23008e+06	30605.6	6873.51	3511.26	4940.76	6524.42	4302.21	15.2971	2194.24	2788.43	3523.57	nan	7622.6
P17900	GM2A	Homo sapiens	53047.3	81719.4	18796.3	22675.8	24116.1	56814.2	67122.1	574361	4894.11	13040	812300	12410.9	58969	23200.2	16473.6	nan	24538.1	14422.2	58829.3	49639.2	33727.7	56918.9	111989	1.02368e+06	35530.2	135808	2953.33	93997.7
P17931	LGALS3	Homo sapiens	nan	6663.84	3941.09	nan	1051.16	2489.21	nan	9141.81	337.162	7373.76	nan	12254.3	113.754	nan	nan	2.18764	nan	2268.29	1079.75	nan	3779.92	nan	nan	nan	391.203	nan	218.608	326815
P17936	IGFBP3	Homo sapiens	51470.3	197178	5883.87	11081.1	118754	44257.3	889776	956.209	6203.16	26130.4	187634	50926	2403.14	11588.9	1.09004e+06	6.80682e+06	50002.1	23640.8	6253.02	34547.4	7677.16	4068.71	87207.8	44464.1	5599.61	29231.7	6977.57	232370
P18065	IGFBP2	Homo sapiens	23348.2	98897	12612.7	10511.7	16541.7	46601	nan	35560.4	8345.24	62700.2	nan	62621.8	5935.66	27923.4	5.64175	5.20035e+06	26138.9	18752.3	8484.14	22206.3	23975.5	8927.28	16248.9	nan	3388.46	9403.63	14851.8	13026.3
P18669	PGAM1	Homo sapiens	nan	1.20062	nan	nan	5103.56	786.997	nan	4515.68	739.909	nan	nan	nan	150.135	1623.31	nan	nan	nan	nan	254.109	nan	133.8	1861.06	nan	nan	1561.44	12938.3	1106.58	945.713
P18827	SDC1	Homo sapiens	17157.8	55765.5	15724.3	14992.7	72828.7	100168	1.20117e+06	30570.8	2524.63	147623	191520	189377	1462.86	15032.5	3.35191e+06	nan	162530	15567.8	10316.6	74072	32557.3	10064.8	150262	760623	4803.41	17896.6	5969.5	42999.3
P19022	CDH2	Homo sapiens	13651.6	29546.2	5187.82	6395.91	17968.7	37805.1	115982	44443.9	3018.58	48402	2.11981	117823	1193.52	9203.17	nan	nan	45947.6	15857.7	2464.65	23584.7	9833.37	6695.79	20987.7	131542	4281.46	6516.94	1808.61	14908.6
P19256	CD58	Homo sapiens	21371.7	44662.9	15563.8	9916.24	18460	64744.4	194195	23181.3	3165.92	49874.7	52380.8	62365.6	377.881	10397	482710	240.574	53771.1	7115.47	6840.73	4884.06	48330.7	8756.9	70728.9	449125	5424.58	17647.9	1154.35	43486.1
P19320	VCAM1	Homo sapiens	23009	139008	6501.06	24980.8	15739.3	15176.4	31061.4	21388.6	879.163	64056.8	46219.7	31836.6	24183.2	18931.1	nan	37094.3	27461	41651.4	23844.3	9039.96	30173.5	22047.9	62569.2	nan	8779.62	28183.1	2789.93	14824.5
P19338	NCL	Homo sapiens	nan	88987	13837.8	nan	19868.6	1295.32	74725.8	23776.4	nan	nan	nan	nan	nan	7700.28	nan	nan	nan	18591.5	843.522	21510.8	3442.2	nan	31139.8	nan	nan	15388.3	nan	51192.3
P19440	GGT1	Homo sapiens	387.219	9689.03	2940.17	2658.12	3064.23	9640.4	71.7425	27071.7	2724.83	16160.4	7181.66	11091.2	757.39	1176.48	14633.7	nan	6488.3	632.297	1336.18	2077.66	7219.49	3523.82	nan	1325.26	1212.81	1160.97	1922.76	11810.7
P19652	ORM2	Homo sapiens	364198	589178	251192	1.05446e+06	1.02202e+06	172307	998475	233891	25415.2	143385	906472	208040	106050	95907.2	1.17774e+06	71899528	1.51287e+06	1.1235e+06	184063	709038	121346	24058.3	3.3423e+06	3.52833e+06	14733.3	1.1671e+06	168307	446102
P19823	ITIH2	Homo sapiens	21062.5	5610.29	32300.6	85787.1	126124	12457.8	8729.66	12037.3	65951.6	12603.6	14445	13842.8	24884.7	12047.6	372443	192951104	22779.5	60530.4	14815.4	6241.6	14490.1	102216	30172.6	24604.1	21356.7	8927.56	76571.7	472190
P19827	ITIH1	Homo sapiens	14877.3	32907.8	22494.4	74757.3	115991	23801.5	72154.4	14125.9	45578	32796.9	36956.1	27379.5	14670	24047.2	nan	270406080	24840.3	42363.2	19561.1	14864.9	6737.69	75388.4	44739.4	1839.37	22406.6	17931.2	68238.6	266277
P19835	CEL	Homo sapiens	1595.8	nan	6605.87	nan	nan	8351.01	nan	30502	6833.08	7517.72	nan	51559.6	1391.14	4047.06	nan	nan	nan	nan	1565.3	nan	11358	2343.65	nan	nan	7117.93	nan	1161.99	57426.6
P19957	PI3	Homo sapiens	672.706	74132.5	2492.83	3282.91	2186.46	21774.1	290971	nan	nan	7077.37	105339	4591.49	513.676	2072.97	1.00104e+06	nan	29415.9	2339.08	408.967	31480.7	4759.42	nan	53233.4	127732	604.165	11059.8	7054.43	nan
P19961	AMY2B	Homo sapiens	9055.68	216722	37357.3	14587.2	nan	100913	192038	140694	14473.8	130966	26911	149877	18790.2	100398	11.6931	41.5123	34879.8	9037.5	24939.4	5882.22	32395.2	36963.4	39911.6	5020.1	36667.3	710.544	23224.3	157001
P19971	TYMP	Homo sapiens	14793.9	29094.6	6861.11	25.3871	63467.1	55450	433941	36928.7	1355.5	23506.1	60854.9	2966.32	2135.86	8462.79	22459.1	nan	227047	8396.89	6465.94	46688.1	1761.79	521.473	57468.8	41.5216	1737.42	26457.5	13559.9	3.51779
P20062	TCN2	Homo sapiens	6316.01	17241.7	7850.46	nan	nan	8155.23	47746.2	13683.6	1812.28	7206.91	nan	33527.9	769.527	6570.12	40901.8	nan	11221.5	10299.7	1200.35	nan	7400.39	550.692	nan	nan	1606.11	nan	4922.82	nan
P20138	CD33	Homo sapiens	19085.5	26033.5	18204.2	8821.45	nan	6894.47	2818.5	39578.8	4800.79	6844.94	nan	4957.81	2500.64	10052.9	nan	nan	1692.82	15006.6	5493.51	nan	12520.9	13131.1	nan	nan	6433.78	1724.23	2673.56	19748.9
P20333	TNFRSF1B	Homo sapiens	16500.4	33005.1	nan	nan	nan	8085.62	40391.2	40386.3	nan	6953.54	22340.8	21607.6	3705.44	3067.45	1.94695	nan	7595.41	12456.8	4696.61	11852.5	4822.26	nan	15314.8	6536.71	932.454	10795.9	5885.21	nan
P20700	LMNB1	Homo sapiens	4978.82	12168.5	nan	3315.43	12795.4	27876.1	125282	4632.85	2539.63	19615	nan	18885.4	606.76	5894.57	374908	nan	23781.1	5376.71	5842.18	10164.3	5839.94	276.103	21613.1	219843	3446.29	10651.5	nan	nan
P20827	EFNA1	Homo sapiens	28708.6	70379.4	19678.6	11972.3	31780.8	73823.6	337476	55811.7	4216.94	39005.2	113098	47816.3	2455.59	20225.5	578471	nan	77881.8	55329.7	14919.7	50320.6	31382.6	17847.3	96550.5	420825	6907.04	23972.4	11880.6	24533.5
P20849	COL9A1	Homo sapiens	10508.9	nan	12115.9	875.134	nan	19173.8	21568.4	nan	nan	20078.2	28719	26004.9	1618.15	2552.93	nan	nan	6832.93	nan	4361.62	nan	nan	nan	nan	17798.8	nan	nan	1738.45	nan
P20908	COL5A1	Homo sapiens	8596.82	56577.9	59988.6	20643.9	20128.6	38012.1	241668	21674.7	nan	61406.8	105850	164118	nan	30207.2	76492.2	nan	80149.8	18256.2	9408.84	72925	41859	18852.4	160747	221631	35958.9	24712	16019.1	15557.9
P20929	NEB	Homo sapiens	9288.58	48574.8	11772.5	nan	18746.4	24140	386241	38833.4	nan	26350.8	183553	37661.3	819.218	13713.1	685759	nan	66525.2	20737.1	4215.65	18612	11316.6	3639.84	64995.8	269036	4980.21	4401.5	nan	nan
P20930	FLG	Homo sapiens	54895	27600.4	17436	17862.7	30227.7	56339.2	213034	73684.1	16258.5	61596.1	nan	68519	14319.7	11329.1	443132	nan	48760.1	12239.1	19298	10520958	71663	21278.7	97674	264233	72211.9	442410	5065.6	nan
P21333	FLNA	Homo sapiens	2012.18	18828.6	2823.99	7089.7	14549.1	21985.2	22966	63835.1	689.143	10227.8	59393.3	17216.5	1078.27	6218.37	40666.2	370647	11907.8	5356	3493.97	13708.9	10585.2	6562.27	28044.5	13845.9	828.715	5486.63	621.304	nan
P21709	EPHA1	Homo sapiens	6234.04	nan	2062.92	nan	nan	nan	192986	35446.5	nan	nan	22616.6	26839.8	237.561	830.632	554236	nan	nan	7615.61	342.655	nan	3723.9	5928.75	23961	108872	503.482	nan	nan	nan
P21802	FGFR2	Homo sapiens	4574.6	26914.9	2491.36	2178.09	4459.64	10454.5	388969	18732.4	254.915	17514.4	80565.9	8050.13	387.522	3384.02	1.65188e+06	nan	34283.2	2142.33	1911.76	16604.7	8009.53	954.734	56308.2	154674	1289.79	5791.59	1698.6	7.26286
P21810	BGN	Homo sapiens	7007.33	19465.5	9040.36	3967.42	5331.67	33592.6	86186.2	10081	2772.98	68427.6	154842	145261	2532.5	5677.1	122727	nan	15938.4	2052.99	2469.47	7454.83	20166.7	20826.8	44299.9	121024	6381.65	34924.5	2319.95	6973.69
P21926	CD9	Homo sapiens	894.102	2.60734	932.065	3688.63	nan	2453.6	nan	3084.25	1564.96	3009.23	59351.7	3103.62	553.644	1327.22	nan	nan	17329.6	4461.53	1511.36	9873.59	1578.86	10213.3	37010.9	113916	886.79	6985.81	nan	2539.31
P22105	TNXB	Homo sapiens	17964.7	134461	39443.3	15170.9	21414.7	47059.9	715325	185227	9113.68	67302.3	213001	95297.4	3665.69	42230	1.57916e+06	10787226	111816	16390.4	10128.1	40396.2	33700.9	14845.7	153301	356407	14798.6	9433.7	9070.02	29008.2
P22352	GPX3	Homo sapiens	857.157	32047.3	75.2726	13713.8	5222.52	3665.13	nan	10411.8	1900.08	2143.03	nan	28540.1	838.051	3761.7	nan	3.68571e+06	nan	4097.63	2302.48	1914.6	4813.32	3025.74	1.70859	nan	815.617	1882.78	4010.2	3348.51
P22392	NME2	Homo sapiens	nan	4573.4	nan	nan	2005.33	2119.77	nan	30536.9	2055.67	nan	nan	nan	1265.61	2705.79	nan	nan	3085.72	430.208	763.774	14372.7	2619.83	1000.86	nan	nan	3030.23	650.601	320.127	5544.73
P22528	SPRR1B	Homo sapiens	701.088	28279.5	3488.12	nan	1073.16	4191.15	nan	5628.37	2457.51	1100.05	nan	nan	1138.81	1151.83	1.36546	nan	nan	7063.68	2114.06	90342.5	1786.5	nan	nan	nan	1482.27	nan	3122.56	nan
P22531;P22532;P35325;P35326;Q9BYE4	SPRR2E	Homo sapiens	13742.1	54300.4	15884.5	4198.2	6690.77	21911.9	68198	nan	11805	7689.37	nan	4692.71	4121.46	9381.96	143936	nan	6418.75	8904.51	10511.2	84105.1	15783.2	2241.79	41321.7	nan	7154.13	5161.05	1765.35	nan
P22626	HNRNPA2B1	Homo sapiens	548.148	nan	445.517	753.262	27466.8	704.734	21049.8	23477.2	3030.78	nan	nan	4873.46	1038.59	893.276	nan	nan	2025.49	2520.79	715.986	1160.8	3037.75	702.682	1.17197	6746.76	2799.91	19205.9	769.919	8058.26
P22692	IGFBP4	Homo sapiens	9013.35	202597	38791.2	349712	286550	51581	2.62313e+06	98575.4	3425.86	67101.1	326352	64298.6	3975.64	55326.7	3.3954e+06	22138250	103260	105966	20184	101145	51689.9	6140.12	170836	nan	7096.33	36967.3	11762.7	nan
P22792	CPN2	Homo sapiens	2054.58	0.984951	4190.45	2436.59	8639.51	10723	6.66465	733.486	9430.74	5318.16	nan	3079.54	3297.2	6710.56	nan	60717140	5011.12	5373.83	3609.71	6151.82	4395.89	8096.29	10.7259	118512	6108.71	1776.77	11289.9	10282.5
P22891	PROZ	Homo sapiens	978.594	6869.16	16257.7	11745.4	8225.5	11021.4	169083	30396.4	4563.22	17872.2	nan	16854.2	1629.95	5846	266244	2.10014e+06	nan	1208.39	1158.21	248.141	6370.6	9991.04	5870	nan	6812.95	5904.47	5479.92	25931.4
P23083	IGHV1-2	Homo sapiens	3181.32	1733	54011.2	46318.5	16870.5	25257.9	1.39196	2841.26	17039.1	58172.8	31281.5	174815	71119.5	18851.3	nan	48971364	58315.5	35008.9	76900.3	16296	8014.72	27451.3	18879.6	58120.9	8857.28	15602.7	149615	39375.7
P23142	FBLN1	Homo sapiens	40720.3	145631	17887.3	22630.1	25511.2	31218.4	980173	4213.69	9165.37	31713.5	134659	11579.3	9557.1	30113.6	231876	5.20221e+06	44672.9	32393.1	15094.2	66579.6	23705.3	11981.7	80669	33909.4	3722.66	18945.4	23316.3	47684
P23284	PPIB	Homo sapiens	2248.05	3809.27	3945.82	nan	515.937	6419.46	nan	22620.7	1565.65	11585.2	nan	19877.5	1125.73	4126.37	nan	41.5799	nan	nan	1129.35	2699.42	7476.68	3587.09	nan	nan	3837.93	nan	1688.48	6252.46
P23327	HRC	Homo sapiens	123837	177703	102587	85353.3	117395	227652	1.80124e+06	191012	7914.31	246426	797077	283309	8852.1	114357	9765647	3.67249	542640	102938	60770.2	159290	135850	41917.8	367753	1355716	66965.1	95215.6	28878.5	110732
P23396	RPS3	Homo sapiens	nan	10297	nan	nan	4442.19	12939.2	nan	8512.59	nan	2117.13	nan	nan	321.038	nan	47660.1	nan	92615.1	2888.4	1989.13	nan	3803.84	5372.98	29596.2	137375	956.699	7115.24	nan	nan
P23468	PTPRD	Homo sapiens	4632.26	30018.5	1463.89	2767.27	10069.7	12900.2	342055	18429.5	628.962	21809.8	48186.8	25310.8	415.48	3166.98	1.34562e+06	nan	23633.1	5652.92	2989.86	16660.6	1165.88	1187.65	36295.9	157045	1477.78	2980.27	nan	2813.01
P23470	PTPRG	Homo sapiens	2478.21	12111	11441.5	1843.18	3233.24	2436.64	nan	23063.6	1554.78	2356.37	nan	6160.12	1158.39	1206.58	33109.3	1.71689	nan	1292.59	1441.21	nan	1969.14	1294.93	17326.1	16.7676	1377.67	3763.63	168.068	4880.73
P23528	CFL1	Homo sapiens	16770.8	51225.7	21426.9	50167.4	440653	71202.6	4303.85	37778.7	13438.9	112946	28712.7	109408	30925	27169.7	37.5339	14439615	97571.2	105653	35400.2	97127.9	34956.3	145953	42367.6	417989	25515.5	895801	83118.5	878220
P24158	PRTN3	Homo sapiens	1781.32	nan	1735	340.813	19362.4	1559.25	nan	nan	708.304	5558.26	nan	3699.21	2576.46	8787.41	nan	nan	5423.02	7366.57	2443.59	6233.13	nan	11790	nan	nan	8349.98	818.983	226.926	13000.4
P24593	IGFBP5	Homo sapiens	9165.49	15159.3	41554.1	8193.72	nan	311772	4.61942e+06	10649.4	5075.79	235198	733094	110471	3417.93	32178.3	5.25476e+06	nan	118393	19433.4	17698.7	96104.1	14162.6	18818.2	504615	114029	3051.64	27184.4	13926.9	nan
P24821	TNC	Homo sapiens	22348.4	127969	79132.4	21064.6	15215.5	64012.9	690298	216661	5502.62	123547	110479	158222	5038.02	61574.5	1.20901e+06	5.84356e+06	73157.4	12950.7	14846.9	42123.1	37227.2	20538.9	107532	335969	16063.6	7455.26	10706.4	37312.1
P24855	DNASE1	Homo sapiens	14828.2	120911	38065.4	11792.7	1364.61	219444	204678	39331	15173.5	231911	110039	253202	8228	70760	nan	nan	45896.6	1290.77	18764.6	8855.99	46636.1	29132.4	13107.3	1603.74	19189.3	7339.76	16339.6	234501
P25025	CXCR2	Homo sapiens	25529.7	117460	363.502	nan	nan	88799.9	404058	9933.44	nan	159478	34850.8	301874	nan	33882.7	nan	nan	nan	736.391	394.6	13650.4	3052.3	25471.4	nan	20497.5	nan	6953.51	nan	nan
P25311	AZGP1	Homo sapiens	158320	404553	42624.6	209261	99363.8	63858.7	274755	750317	12602.8	49084.7	146470	48673.9	250031	70974.1	196.075	1.28102e+06	83150	153468	234076	38007.5	65782.7	46255.2	62830.2	76065.4	6734.89	163182	56000.5	107290
P25325	MPST	Homo sapiens	440.398	nan	nan	nan	20086.5	9920.2	nan	6426.07	375.085	nan	nan	nan	30.7746	nan	nan	nan	4750.34	nan	14526.2	2769.9	1490.89	14228	nan	nan	1137.16	7937.2	65179.7	nan
P25705	ATP5F1A	Homo sapiens	412.201	nan	421.262	34295.6	6696.12	nan	nan	2691.46	nan	2774.39	5974.97	2510.27	795.492	306.555	8.19414	nan	2895.97	3736.81	1700.73	2749.11	314.068	129.794	nan	1700.82	482.483	9159.06	68030.1	nan
P25815	S100P	Homo sapiens	5375.56	37883.7	21371.2	4167.97	197985	14175.1	119141	16960.9	13408.8	21188.2	nan	35024.9	7620.33	12066.3	342421	nan	68120.2	91331	10557.4	45109	43554	21385.3	nan	77852.5	12705.5	50673.4	4573.89	48250.5
P25940	COL5A3	Homo sapiens	3104.28	7117.68	4913.1	8335.27	nan	1291.92	nan	5750.04	859.367	221.664	nan	3069.61	418.734	7309.31	nan	nan	20745.6	699.808	993.73	1982.09	2534.18	272.554	nan	nan	1525.61	1876.78	1558.39	nan
P25942	CD40	Homo sapiens	nan	20745.8	5024.78	nan	nan	14161.7	15131.3	11740.5	298.323	2509.85	26895.9	2293.71	256.037	6488.73	66977	nan	18927	3085.75	2835.02	17306	8846.48	nan	47365.4	2.27975	317.206	7097.6	2649.6	nan
P26038	MSN	Homo sapiens	1243.72	nan	2069.19	2725.17	29249.2	7697.85	nan	11674.2	2004.81	5485.03	nan	8496.2	3059.75	1913.97	nan	72.2954	3344.36	7263.67	2486.59	2367.51	4509.33	10052.5	nan	129230	6379.03	9445.65	2979.73	14213.5
P26447	S100A4	Homo sapiens	1283.69	nan	4665.64	9640.11	40290.2	4434.9	100069	22157.2	1835.37	6933.09	19278.1	3425.76	3711.84	7516.69	nan	nan	33671.2	43300.6	5071.2	81300.2	8773.19	3081.46	3627.54	237189	7347.48	47956.2	3828.27	77485.2
P26718	KLRK1	Homo sapiens	824.037	15244.2	nan	nan	nan	4426.59	61456.5	nan	nan	nan	nan	nan	444.75	1782.64	nan	nan	3799.26	5326.07	351.887	5469.37	5197.79	nan	25451.3	nan	nan	3832.38	584.146	nan
P26842	CD27	Homo sapiens	166460	792848	115978	39068.4	53794.3	353832	1.82305e+06	114007	33003.4	568075	1.14425e+06	598249	49196	205606	1.51301e+06	nan	415322	165890	77802	513624	193627	45018.6	989009	924904	37749.8	275508	80810.1	78978.4
P26927	MST1	Homo sapiens	13862.9	14913.4	28626.3	3476.18	6903.91	28732.2	184516	33222.2	2734.81	30003.5	137876	25757.4	2947.73	9139.31	276946	7120413	13602.1	7735.37	6743.75	39775.8	8890.56	5733.83	77653.6	357319	2116.95	10358.2	14635.5	21106.5
P26992	CNTFR	Homo sapiens	4603.96	25540.1	6957.27	446.678	nan	33091.6	nan	78548.6	2602.18	44609.3	nan	28386.2	5126.81	14217	nan	nan	nan	8096.96	4978.69	nan	5213.58	6666.22	nan	nan	11617.6	1508.26	7282.85	21041
P27169	PON1	Homo sapiens	20483.8	996.376	19636	77433.7	66070.5	24315.4	nan	1371.52	27069.2	24782.4	22330.8	16026.6	11325.5	7060.87	nan	34056184	31622.5	44795.2	16948.3	21910.5	7370.02	10864.5	17557.2	13891.3	7924.12	29566.9	46299.4	17497.7
P27482	CALML3	Homo sapiens	1700.39	25808.5	3982.18	29304.3	43540	44886.2	43730	25640.6	13110.1	4.91353	41136.2	3.99123	3185.49	5924.17	239585	nan	40769.7	17294.4	13434.1	12478.2	2344.52	6127.72	14417.6	68481.3	2211.58	38529.2	7580.01	11156.2
P27487	DPP4	Homo sapiens	nan	3694.09	3021.23	1049	nan	13230.9	nan	35822.5	2742.73	10185.5	nan	6983.88	3298.78	1639.32	nan	22.9331	nan	nan	2731.48	nan	14375.7	6798.04	3733.52	nan	3496.33	nan	2829.21	8458.5
P27797	CALR	Homo sapiens	nan	3.69681	1482.43	2110.06	1488.68	1296.44	nan	7856.33	523.698	20890.8	nan	nan	1110.2	485.012	nan	1.53129e+06	nan	1259.04	632.242	nan	611.869	1738.04	nan	nan	2267.01	9526.06	360.348	4693.53
P27918	CFP	Homo sapiens	1717.78	nan	nan	4422.52	54082.3	nan	nan	nan	3188.25	nan	nan	nan	1628.82	nan	nan	24905062	nan	2500.7	1128.97	nan	nan	1163.5	13294.7	nan	598.646	19909.3	3246.55	951.147
P28300	LOX	Homo sapiens	32203.5	58108.5	25555.4	9280.28	18270.9	55312	1544635	186258	12771	5511.79	334595	16199.7	1495.67	8735.03	2.9198e+06	nan	60877.6	13226.2	5093.28	45427.4	25043.5	nan	367449	nan	3610.83	9223.71	nan	nan
P28799	GRN	Homo sapiens	39659.3	164039	25933.3	nan	nan	56773.6	174340	nan	3720.85	67743.2	89393.1	43541.9	9768.46	38235.9	280765	nan	27584.3	17982.9	19973.9	20272.7	59882.4	7319.02	63897.6	nan	2805.92	8098.85	23609.9	nan
P29279	CCN2	Homo sapiens	12284	111628	11611.3	24252.9	9609.27	43216.4	605174	4065.58	2586.12	48265.6	147831	53559.8	1279.22	18327.5	490261	nan	76451.4	20358.3	9440.74	39698.2	27733.1	1544.72	81629.4	49555.3	1552.13	25560.5	2033.58	nan
P29323	EPHB2	Homo sapiens	737.025	5567.97	1399.65	nan	nan	6321.28	nan	13941	1082.26	2264.98	nan	2561.62	714.02	1599.14	nan	nan	nan	nan	866.957	nan	3674.41	1315.35	nan	nan	1562.37	nan	277.298	800.658
P29401	TKT	Homo sapiens	8.95731	806.788	759.977	4385.13	120242	5148.26	4950.81	15750.7	22425.7	9121.77	3036.07	9824.86	8339.97	7341.5	297.075	2.24573e+06	7757.68	641.784	11527	15474.6	1359.98	19293.6	30023.4	66625.4	21734.4	174641	12035.6	7281.18
P29622	SERPINA4	Homo sapiens	4214.23	52135.9	9305.63	19759.9	10167	1657.46	nan	14376.7	15026.3	28357.2	5004.64	8517.26	2979.38	8417.89	nan	9702743	17634.7	10431.8	3059.94	nan	4617.17	12279.6	nan	59259.5	1935.56	5635.6	33175.1	5109.1
P30041	PRDX6	Homo sapiens	646.219	nan	nan	nan	1790.58	3262.15	nan	11512.2	452.609	nan	nan	2651.49	741.221	1484.53	nan	9.56798	2090.56	9643.22	591.753	5393.2	1747.08	1534.72	nan	nan	2629.88	902.937	114.613	nan
P30043	BLVRB	Homo sapiens	1297.41	nan	495.369	nan	2236.69	nan	31239.3	3223.21	362.38	8550.88	nan	12894.1	1898.23	6171.65	55271.9	16.5345	3139.12	3091.31	2043.41	13162.5	2974.78	6662.46	1.38973	19430.4	770.74	2767.05	1660.54	3.44541e+06
P30047	GCHFR	Homo sapiens	618.893	2265.1	nan	720.156	1618.79	nan	30408.5	5537.49	nan	4272.69	nan	nan	91.3921	nan	nan	nan	1048.33	499.639	nan	1025.02	1277.65	nan	27747.3	242.936	2.67074	1272.22	nan	nan
P30086	PEBP1	Homo sapiens	6928.25	27777.5	2673.53	3624.56	18206.3	80092.8	391603	27028.6	6770.93	47102.6	nan	25573.5	3054.55	4923.68	nan	nan	3045.27	6840.88	1754.47	3324.61	3721.88	9034.71	13815	5.75918	4071.92	940.685	3561.6	13854.4
P30101	PDIA3	Homo sapiens	555.873	nan	1976	nan	6492.9	1228.12	nan	18899.4	716.287	10517.8	nan	9281.92	140.304	nan	nan	448816	nan	nan	1056.11	nan	6826.78	3623.28	nan	nan	2616.86	14064.8	2367	6256.01
P30530	AXL	Homo sapiens	140190	600048	252502	159379	76999.4	482840	157481	714688	62167.2	648794	89031.4	1.1252e+06	19735.3	182209	42774.6	891884	369403	102963	49930.7	81960.7	398205	152139	49411.6	21762	103737	33470.4	125759	836554
P30531	SLC6A1	Homo sapiens	863.826	nan	nan	1074.2	4375.36	2435.52	70672.5	nan	nan	nan	nan	nan	nan	4357.43	524208	nan	nan	nan	2673.73	5028.15	2758.39	nan	20095.2	3909.81	555.112	522.185	nan	nan
P31025	LCN1	Homo sapiens	9130.88	456137	1158.55	39183.6	nan	12427.7	331435	26268.7	nan	11433.2	256603	28107.8	4115.61	8437.34	766305	nan	25084.1	20295.4	7250.63	68258.5	10173.2	2024.88	15000.7	300906	1150.84	20163.4	nan	nan
P31146	CORO1A	Homo sapiens	2791.79	36793.8	6694.91	10242.7	12934.8	966.503	nan	3.93586	5744.34	8956.73	40560.4	18236.4	8045.6	7032.69	nan	5.03827	7514.56	26166	8804.61	24050.2	5018.12	8956.98	1994.16	14542.5	15930.3	99342.5	7285.61	1301.67
P31431	SDC4	Homo sapiens	3923.2	26006.9	16742.4	4074.05	51430.4	29280.6	256346	13604.1	1749.09	27530.5	137561	30291.9	895.747	10077.2	691678	nan	23745.4	1717.04	5466.95	60418.6	8138.63	5287.59	56673	1.0006e+06	4192.28	4986.52	2747.33	55151.7
P31946	YWHAB	Homo sapiens	1778.43	279.6	2794.7	62.4366	150308	2505.26	36.625	15688.2	5629.68	3.73058	nan	75243.2	5920.14	15882.4	nan	1220.58	166155	3300.97	9023.35	4431.02	3211.08	13681.5	nan	90.8867	15025	85915.1	4445.29	20295.8
P31949	S100A11	Homo sapiens	nan	8981.7	9072.3	nan	92876.5	24714	nan	12317	2600.56	nan	nan	2732.52	2885.4	6007.6	nan	nan	21504.1	21629.3	5507.15	25031.9	2374.89	1063.54	5836.21	505110	8065.1	38009	4837.44	53757
P32004	L1CAM	Homo sapiens	nan	3295.51	nan	nan	765.951	951.648	nan	2786.32	188.139	1002.51	nan	nan	69.4531	537.024	nan	1.7381	nan	412.383	nan	nan	561.24	373.212	nan	nan	670.017	nan	396.231	1271.64
P32119	PRDX2	Homo sapiens	11828.9	nan	9586.59	276.958	29457.2	3175.25	nan	32341.7	2427.36	46816.5	nan	94372.1	17981	49081.5	nan	1.34226e+06	23345.6	193529	21680.7	82629.8	17431.1	16549.4	nan	444.2	7260.81	10499.6	7225.16	23086.6
P32942	ICAM3	Homo sapiens	3003.08	6672.27	3012.68	2150.64	30156.4	4792.19	nan	nan	2076.35	2749.45	nan	nan	446.547	4964.09	nan	nan	31990.8	5498.24	2249.58	11371.9	1320.1	1527.24	10997.5	54448.8	490.476	7086.27	732.063	nan
P33151	CDH5	Homo sapiens	6888.35	nan	1157.81	23228.7	20737.3	nan	nan	8505.02	883.32	nan	480.638	nan	1915.89	703.615	nan	22247336	8099.51	23993.2	1468.48	5357.71	833.555	2359.07	nan	nan	724.013	16107.1	1085.83	4576.37
P33908	MAN1A1	Homo sapiens	38147.5	26871.3	12879.8	5188.44	78873.6	43444.2	170054	39155.3	7272.45	107475	30804	86515.2	3676.33	16358.3	692761	55238092	76099.6	8280.68	8639.46	36512.2	35521	20437.4	21654.8	72683.5	6054.3	45019.4	3134.22	5454.56
P35052	GPC1	Homo sapiens	2952.07	26191.3	1444.11	131247	1443.32	3427.1	332630	8156.37	2613.11	1325.51	25197.3	nan	344.99	843.766	948523	nan	15338.7	8772.65	711.785	7876.24	416.673	1776.72	nan	30403	3471.47	2916.05	794.658	5409.7
P35318	ADM	Homo sapiens	8918.01	32814	1445.8	8140.69	16078.8	18761.8	110576	25901.5	3089.76	12026.8	28958.2	15194.2	1473.54	8493.29	196010	nan	23206.8	9562.79	2936.58	13104.3	12069.4	4122.24	28969.2	192034	3829.32	11557.1	1289.22	6756.93
P35443	THBS4	Homo sapiens	3274.79	27412	832.69	318.047	nan	4375.93	3212.59	nan	nan	1630.2	38793	8450.69	nan	1243.51	21.1003	nan	12042.4	1539.96	4876.46	4107.24	690.348	250.993	11740.6	1.49774	1004.51	297.557	1266.98	nan
P35527	KRT9	Homo sapiens	11271.5	1.48697e+06	41315.6	57960.2	53563.8	149067	1.5518e+06	58004.5	5922.68	55191.8	282299	55999.5	13488.3	5829.22	906795	4.86283e+06	225588	36292.6	25239	7123167	20701.7	6946.68	100161	301524	493.058	406472	5556.42	31797.6
P35542	SAA4	Homo sapiens	56890.9	nan	5392.13	76256.1	52374.9	43692.7	9591113	nan	69201.1	3014.73	190688	nan	34934.3	10412.1	nan	44339668	9437.18	60152	33843	104618	2327.63	22572.3	93088.3	163768	7930.11	75924	38101.4	21547.6
P35555	FBN1	Homo sapiens	64062	353565	35145.1	29030.3	14874.2	97679.8	767912	74775.9	7169.25	64467.3	223391	83099.4	10766.7	53516.6	1.01186e+06	nan	126719	24255.9	19988.7	57941.5	67641.6	9356.19	265119	231777	7903.39	25112.3	22846.9	21333
P35556	FBN2	Homo sapiens	13733.8	28452	5553.16	15457.4	4536.54	9844.94	241987	26945.7	nan	20193	60772.1	31105.1	69.1969	2319.27	15.3455	nan	46826.6	2866.05	2662.77	25838.8	3997.93	1792.04	12778.8	13135.2	1717.92	5762.89	nan	nan
P35579	MYH9	Homo sapiens	nan	nan	nan	nan	18790.3	nan	nan	9980.73	713.766	nan	nan	nan	153.84	16037.2	nan	1.41855	2394.88	987.6	582.654	18253.8	192.368	689.745	nan	nan	1488.1	22019.3	nan	nan
P35613	BSG	Homo sapiens	11245.6	40021.8	12201.1	6176.74	19893.4	23722.7	269046	59587.5	825.674	28308.8	117656	23841.6	1027.6	11157.4	863042	nan	49048.8	12733.4	6176.2	28123	24951.8	5141.9	110844	240570	4522.18	13280	1689.41	13053.6
P35754	GLRX	Homo sapiens	3432.92	697.748	624.411	1569.89	8214.11	10914.6	110280	11455	772.97	6904.85	70284.9	nan	731.902	3414.51	19.2358	nan	11238.7	17564.5	1070.62	28734.1	7348.7	2441	nan	391015	1954.9	13779.9	3219.88	20939.5
P35858	IGFALS	Homo sapiens	1969.39	37715.7	3777.34	6422.02	8159.62	1253.51	86490.8	2213.65	1412.33	2189.62	14524.2	nan	1104.32	1123.7	nan	4.00098e+06	10893.4	2324.56	990.251	697.794	652.335	2848.52	11536.2	nan	873.054	4084.68	4834.02	6688.7
P35908	KRT2	Homo sapiens	3789.75	272264	7083.94	45310.9	43285.2	52636.3	430281	24636.8	925.604	55420.4	33773.6	42734.3	6900.89	3956.61	2.50958e+06	19.7212	87421.7	7368.13	15197.7	1.08771e+06	24526.2	5970.99	78380.3	463099	1889.25	70880.7	8730.32	3953.14
P36896	ACVR1B	Homo sapiens	14876.2	73956.8	14356	7066.81	4048.63	51595.6	1.1023e+06	2569.98	3515.19	30003.4	390692	28491.7	2528.45	21283.3	1.70437e+06	nan	93063.1	6358.7	11428.9	46668.8	20440	1743.59	253745	485510	1406.59	25465.5	7213.03	811.902
P36897	TGFBR1	Homo sapiens	4022.6	7718.45	nan	nan	nan	7259.95	105392	1872.05	511.387	32721.6	6948.35	14834.5	964.466	362.045	nan	nan	10400.9	nan	605.683	9667.41	2398.05	129.224	70.6322	89613.9	nan	717.022	1013.31	nan
P36955	SERPINF1	Homo sapiens	2723.75	8247.71	18922.4	19114.6	121294	2232.07	nan	9437.17	6108.45	4082.96	8074.26	2376.01	4474.98	6642.81	nan	10994249	3382.45	5026.3	5520.93	3224.34	1649.1	15268.9	13777.7	12.7502	4803.85	7958.58	16366.9	5173.43
P36957	DLST	Homo sapiens	37843	116082	8432.82	80436.9	23694.3	191829	368656	103439	3572.34	72919.1	228157	119019	4021.78	21239.8	281792	nan	227821	24570.6	16385.4	41602.3	43315.7	20638.4	91315.7	919519	2836.27	26569.3	12774.9	331897
P36980	CFHR2	Homo sapiens	29031.3	15288.3	7333.89	51539	29148	2016.62	45376.9	nan	6494.3	417.009	21349.5	nan	8262.58	9726.38	nan	4.28782e+06	21399.8	12531.2	11746.7	31558.3	23051.1	38609.2	102898	nan	2839.97	109530	14043.8	1008.63
P37173	TGFBR2	Homo sapiens	1016.18	nan	1755.72	nan	2857.07	789.325	nan	9231.81	nan	nan	83619.1	nan	421.74	1268.95	nan	nan	nan	1436.32	623.326	nan	969.344	nan	13039.1	8.9336	184.186	1530.49	nan	nan
P37802	TAGLN2	Homo sapiens	nan	nan	nan	3180.72	5482.01	6613.6	nan	11619.7	2640.02	nan	nan	nan	776.156	1352.48	nan	1.15527e+06	2164.74	1087.92	2497.04	nan	2423.02	6066.61	nan	nan	4739.58	9554.39	929.049	10932.9
P37837	TALDO1	Homo sapiens	2001.73	nan	217.819	nan	18907	1772.61	nan	nan	5033.91	1802.61	nan	nan	573.665	1867.72	nan	10.9176	nan	979.403	672.077	nan	1049.73	793.313	nan	nan	6259.32	19544.8	785.19	8230.48
P39059	COL15A1	Homo sapiens	25154.2	141021	72534.6	20566.1	7861.34	82384.3	nan	897544	26836.5	349232	21406.5	249137	6018.77	91522.1	nan	nan	104308	12340.9	20155.1	16082.9	50319	97855.5	53637.5	nan	34552.3	7772.22	58387.4	57522.7
P39060	COL18A1	Homo sapiens	4858.02	9940.78	2196.12	4059.05	2829.3	12617	293472	39924.1	425.302	18420	53998.4	18355	689.796	4041.8	494343	nan	31047.4	4306.08	825.572	3720.68	20567.2	3004.05	95184.2	120130	2033.62	19328.1	1222.3	1445.67
P39900	MMP12	Homo sapiens	8559.15	18336.3	nan	7932.97	26010	7518.76	325437	35246.5	1457.73	12329.9	10684.4	26101.6	720.135	8138.27	939216	nan	38384	4748.14	2074.61	45782.1	nan	2478.36	65460.4	471477	1393.28	10418.5	654.505	20861.2
P40121	CAPG	Homo sapiens	1906.43	0.917631	1760.24	nan	3737.69	3546.84	nan	nan	4047.28	2371.11	nan	9053.52	4553	5384.25	nan	nan	nan	2151.48	2067.56	nan	1908.23	3132.33	nan	nan	7118.96	13080	1028.16	9857.95
P40189	IL6ST	Homo sapiens	nan	32165.2	15791.4	nan	nan	10286.8	nan	21572.2	398.143	12766.1	nan	13005.7	1276.62	4564.18	nan	nan	nan	nan	5418.86	nan	14257.4	17942.1	nan	nan	1822.49	nan	nan	4.11493
P40925	MDH1	Homo sapiens	2773.71	nan	1307.79	nan	44928.5	5385.67	nan	4601.42	2888.1	3084.93	nan	5991.2	4046.55	3754.41	nan	nan	nan	3912.91	1291.46	4415.42	4901.71	2659.04	nan	13.2572	3390.38	18485.6	496.466	1696.06
P41217	CD200	Homo sapiens	9494.62	42738.4	43689.6	6741.4	nan	96066.4	209346	61836.7	2471.49	17993.9	nan	41507.4	3967.75	6767.71	466873	nan	47897.6	6949.84	5057.66	31477.2	32123.8	8961.57	116737	nan	8101.57	5587.13	3401.09	37927.4
P41222	PTGDS	Homo sapiens	400186	3695815	191415	304173	24761.1	818361	5.65773e+06	2.0164e+06	55874.4	723674	1.68583e+06	755632	476975	887810	3.0002e+06	501863	232827	241515	550290	284442	899087	298899	352262	611399	308882	189390	72882.6	175853
P42857	NSG1	Homo sapiens	nan	1219.93	nan	3850.58	nan	53078.4	11437.8	nan	nan	nan	nan	17363.8	1172.64	nan	327350	nan	39713.4	nan	2367.1	nan	nan	50741.2	54213.7	228533	nan	1288.21	2323.39	nan
P43115	PTGER3	Homo sapiens	4584.19	12160.6	9976.79	1948.54	11036.8	69612.4	916028	6002.35	763.999	13895.9	83566.3	5845.92	820.744	26477.3	1.59205e+06	nan	41099.7	2928.16	4051.23	20042.1	7087.01	768.605	99850.8	734185	1167.89	6348.01	222.123	1386.93
P43121	MCAM	Homo sapiens	2391.34	21819.8	2348.95	1977.73	nan	11560.7	nan	31382.9	263.727	5935.19	nan	14099.4	1068.24	5188.1	3.29162	6238.03	6775.47	4138.74	1927.45	2099.41	8910.54	5609.37	nan	8685.29	2644.37	nan	9447.25	2135.07
P43251	BTD	Homo sapiens	13589.3	4415.88	53882.4	24889.2	60732	92305.3	nan	182081	11338.9	87442.7	12860.9	148793	13987.3	60430.5	nan	19182664	64871.1	27093.2	25293.8	13905.4	52678	93017.5	nan	nan	17122.9	8742.31	26244.2	6543.35
P43652	AFM	Homo sapiens	106728	102739	147115	333934	36637.2	35459.7	1.73285e+06	28709.3	15956.9	69948	380197	101765	10994.6	46923.4	2.80448e+06	40976156	93469.2	50288.8	16428.4	70404.5	30481.8	53268.4	356348	291041	8966.34	37898.2	97670.3	373320
P46531	NOTCH1	Homo sapiens	7111.3	19237.9	6528.18	nan	9501.67	27685.4	565303	12735.9	695.952	22457.2	16140.7	39084	nan	11843.4	1.97802e+06	nan	53651.6	5439.4	2673.68	37303.3	6878.44	1184.81	89963.4	nan	1448.95	4693.12	nan	nan
P47755	CAPZA2	Homo sapiens	2143.79	nan	17213.4	nan	16439	11575.6	nan	13859.5	1554.82	45632.6	nan	624804	1539.76	nan	nan	nan	nan	11076.6	1638.84	nan	23860.6	2350.36	nan	nan	4672.88	22896.1	nan	9372.8
P48061	CXCL12	Homo sapiens	18272.4	20761	3370.93	2429.67	10517.2	35653.8	11.2611	14428.3	8156.51	66873.5	36922.5	40979.8	7669.5	2497.96	375082	nan	16342.5	3271.18	3038.8	13217.1	11292.9	6615.26	95208.9	580819	3230.38	7654.23	3701.9	41321.3
P48740	MASP1	Homo sapiens	2568.68	4524.69	1398.93	11024.3	10727.9	45714	nan	nan	8002.7	39267.5	nan	21221.4	6014.04	7344.03	nan	3179604	nan	9037.34	5158.49	nan	29138.8	7366.11	20324.8	nan	1829.86	3238.71	22554.8	921.652
P48745	CCN3	Homo sapiens	38006.5	477205	23342.3	5407.71	7682.89	48017.6	1.09642e+06	11836.7	3126.17	39096.4	269426	47493.2	5951.07	46306.1	1.4057e+06	nan	79546.4	37032.9	18472.4	58624.9	19060	4885.84	122961	61204.8	5186.11	30450.8	20888.3	nan
P49006	MARCKSL1	Homo sapiens	1557.45	3730.82	nan	nan	4390.97	2089.48	20902.2	nan	nan	nan	4360.38	nan	1065.16	4163.46	84159.5	nan	16722.8	1704.83	nan	2848.96	nan	nan	nan	53039.8	nan	8776.65	1484.53	nan
P49746	THBS3	Homo sapiens	4949.28	13514.9	19186.1	nan	nan	184.176	386451	24791.4	2977.58	nan	45496.4	nan	472.78	6890.58	nan	nan	nan	1505.9	6196.26	4557.06	1259.31	3236.03	44688.5	nan	7420.19	nan	5010.72	nan
P49747	COMP	Achromobacter lyticus	74942.9	126895	37124.7	43176.4	18322.5	67102.2	643448	94738.5	1765.28	100533	411951	126112	3532.24	23621.8	1.53801e+06	114.201	136109	26438.9	15187.1	120240	29523.2	15293.3	288224	85325.2	4770.61	33514.9	10344	41138.7
P49788	RARRES1	Homo sapiens	360.515	10974.1	1504.99	570.667	8530.26	4828.92	nan	11703	nan	8313.3	nan	6586.23	nan	2870.95	nan	nan	nan	nan	nan	nan	1275.45	432.957	nan	1.28372	903.4	1459.64	nan	964.392
P49908	SELENOP	Homo sapiens	88342.4	62338.1	15441.1	33623.6	124040	83431.6	934633	49860.8	7464.78	82867.7	3322.59	78657	2873.08	9722.11	4.41936e+06	46515588	72000.8	37206.2	9345.94	42868.8	38475	24168.9	68274.7	490632	6867.52	78991.9	15777.6	124426
P49913	CAMP	Homo sapiens	13513.5	64176.4	7492.5	19013.7	67371.3	17533.9	127072	32524.9	2016.78	28929	83668.9	29722.2	6605.26	18811.2	229938	35089112	78858.3	37326.3	15746.9	56282.1	31232.3	35464.7	164669	243584	7443.37	14887.9	4705.29	25056.9
P50895	BCAM	Homo sapiens	6443.74	5646.11	3669.19	1972.55	2323.21	16285.4	nan	23092.2	2813.16	4922.58	nan	9337.26	779.96	5623.31	nan	nan	8117.45	4248.42	869.74	1775.5	5727.99	2731.1	1.57648	36667.2	4337.43	1210.99	1605.21	2903.3
P51170	SCNN1G	Homo sapiens	11166.2	61348.4	6346.82	2994.82	12893.2	55010.6	414351	35282.3	1333.34	21618.8	213969	33157.6	151.762	24049.1	2.0148e+06	nan	122535	654.368	4933.65	15798.7	11639.8	14807.7	254227	510352	475.702	13242.2	670.865	3868.26
P51512	MMP16	Homo sapiens	80766.2	206448	167249	230050	115102	66408.7	261501	238259	82570	112114	168210	116464	79550.6	117928	138188	48155720	285934	152105	84623.9	107954	79713.3	113792	104120	213788	122669	103932	117488	427501
P51688	SGSH	Homo sapiens	nan	3788.47	nan	nan	nan	2007.94	nan	32213.7	1473.32	7475.92	nan	6492.76	1067.59	521.086	nan	nan	nan	nan	252.915	nan	2052.94	2363.01	nan	nan	829.712	nan	461.811	16.4901
P51884	LUM	Homo sapiens	322346	413771	245958	244670	148268	227833	450377	494220	111839	322231	506207	304370	108566	216995	3038243	1135078400	273887	276294	176907	185718	147259	295167	482915	450901	144909	68104.8	229900	900471
P51888	PRELP	Homo sapiens	4363.85	28456.3	5439.89	3170.67	2569.4	nan	96147.7	14471.7	nan	nan	51892.1	nan	nan	883.373	1.14348e+06	nan	17222.2	5208.68	1133.81	1682.48	4529.78	nan	24973.2	59782.3	1627.32	2794.19	nan	2644.5
P51991	HNRNPA3	Homo sapiens	60992.2	34185.9	8887.62	7968.11	23547.7	50613.4	205375	36563.4	1740.65	26130.9	105465	37202.5	1750.12	3184.17	1.85404e+06	nan	75229.5	25155.5	13592	19766.1	1570.37	9541.27	210137	562429	3922.98	25912.9	5765.22	7504.88
P52209	PGD	Homo sapiens	288.634	nan	nan	nan	22711.2	808.429	nan	1.14252	2587.67	30829.9	nan	nan	1387.69	1907.71	nan	nan	837.053	2993.1	591.169	12083.3	628.282	2567.82	nan	nan	4393.32	37957.8	456.708	2383.35
P52272	HNRNPM	Homo sapiens	8985.35	226317	1185.39	204.098	80122.1	200274	3134843	5001.77	132.133	110429	858710	287344	111.445	54381.3	2.07816e+06	nan	2201239	3013.89	1572.62	32770.1	5756.51	34156.6	435846	1549984	4262.96	64092.9	32.4439	913.985
P52565	ARHGDIA	Homo sapiens	nan	nan	1373.29	nan	12936.4	2177.19	nan	3750.92	1372.65	nan	1.08786	nan	359.645	1704.47	nan	nan	nan	3748.09	299.781	14975.5	450.693	682.614	667.808	5.26421	1693.8	10313.7	nan	1381.73
P52566	ARHGDIB	Homo sapiens	13049.1	22974.3	9631.83	20211.9	186755	27408.8	195210	nan	54061.9	27642.6	83797.5	21374.2	1862.43	23108.2	487073	4.88129	75475.1	25301.8	10964.8	34003.2	1063.33	17906.7	64255	189856	14043.4	186368	5485.89	32660.7
P52758	RIDA	Homo sapiens	nan	nan	560.124	nan	9743.25	14186.9	163334	12651.6	1901.66	1977.69	11708.8	4533.41	nan	325.668	nan	nan	29720.3	11759	873.194	5354.57	543.856	5000.6	38084.7	517928	1415.22	4184.17	537.764	337.73
P53634	CTSC	Homo sapiens	5569.19	48498.2	14704.6	nan	nan	6896.35	24.6045	43750.2	2860.54	13171.2	21436	5178.92	2635	2704.33	nan	nan	nan	nan	4472.05	2724.62	6403.09	4381.04	nan	nan	1934.73	2563.49	2066.67	2454.14
P53990	IST1	Homo sapiens	1070.05	4087.43	6548.05	nan	nan	2718.67	nan	12965.3	2947.53	5260.1	nan	6672.83	1213.69	825.36	nan	nan	nan	nan	1859.34	3180.18	2283.43	1430.96	nan	nan	4342.2	nan	1762.32	13426.1
P54710	FXYD2	Homo sapiens	36467.7	83804.5	75103.3	54577.9	163290	123116	1.10062e+06	95780.9	21184.3	175636	157844	203092	9388.38	77950	5.66579e+06	nan	402433	38983.7	50252.9	293083	205924	64581.5	311785	4.93562e+06	26668.6	60893.3	39689.6	62845.2
P54753	EPHB3	Homo sapiens	1222.73	5646.88	nan	nan	nan	1489.07	nan	2347.97	944.184	5558.31	nan	2202.14	205.677	2824.15	nan	nan	nan	nan	1740.12	nan	1748.16	6300.34	nan	nan	2837.05	nan	nan	1655.9
P54760	EPHB4	Homo sapiens	1326.22	8169.31	3945.17	nan	nan	2696.09	nan	27330	526.699	3643.4	nan	nan	636.318	4965.89	nan	nan	nan	1966.86	nan	nan	4302.5	2625.75	nan	nan	4050.51	nan	678.477	893.638
P54802	NAGLU	Homo sapiens	6063.51	58848.3	6128.72	2067.45	459.814	49567	93334.8	132390	5739.23	30422.2	42040.2	44262.2	5906.75	13963.7	314615	2744.88	12266.7	473.431	7693.92	4271.32	15313.2	13597.3	62251.6	15843.5	7649.71	2414.17	2526.36	6632.31
P54826	GAS1	Homo sapiens	28606	17060.1	29715.5	19637.3	24461.9	50613	766786	101582	2534.96	44452.8	388965	55246.9	880.172	40141	4.68884e+06	nan	91826.5	23898.2	10748.9	55524.7	15170.2	5316.16	174511	573847	9136.31	15836.4	nan	1827.88
P55000	SLURP1	Homo sapiens	48093.7	902869	36593.2	41827.3	15052.4	159062	3.00678e+06	68608.9	2381.92	49872.2	922305	146704	24723.2	147052	5756837	nan	92561.7	26784.3	42690	201582	12404.4	nan	400010	79904.9	13825.5	136120	39689.6	nan
P55010	EIF5	Homo sapiens	13227	106451	52545.8	14296.3	34846.9	68375.8	552603	102692	2894.24	63898.9	25287.2	56123.3	2184.92	30230.4	1.085e+06	nan	170164	17310.3	19400.4	43911.5	38420.4	5957.88	49082.9	414688	5944.5	9441.67	11430.1	25475.8
P55107	GDF10	Homo sapiens	4414.51	9361.87	nan	1.33106	24961.8	nan	146186	11839.2	nan	4802.43	29065.5	10585	946.357	5642.61	1.10097e+06	nan	4988.36	nan	1170.7	6600.39	nan	nan	38176.3	174456	nan	nan	nan	6.27171
P55259	GP2	Homo sapiens	78202.9	1.25318e+06	24401.6	30356.6	61417.3	863803	8.31323e+06	463816	38611.9	303278	480444	329121	3666.99	49201.7	23926468	nan	202524	39273.6	15638.3	124789	124750	15437.2	524144	5.35376e+06	13790.8	36742.3	5376.61	23509.9
P55268	LAMB2	Homo sapiens	3754.67	7702.48	1258.75	nan	nan	21167.8	132336	nan	nan	nan	nan	10778.2	nan	4412.59	300865	nan	nan	nan	554.713	5378.86	3495.98	nan	52880.7	nan	1231.97	2245.32	nan	nan
P55287	CDH11	Homo sapiens	11550.7	20038.9	3798.4	8894.01	nan	1920.68	40941.8	118867	425.229	19670.4	32476.7	22103.4	8161.21	14900.1	nan	nan	3080.34	4703.28	8066.13	3433.79	11283.8	20605.1	7267.06	nan	12286.7	2302.57	2506.66	7684.31
P55290	CDH13	Homo sapiens	316892	735526	111571	143750	104606	310629	5.44703e+06	764113	10955.2	252327	2.78996e+06	270218	32216.5	215875	11670058	424.162	526919	303701	74723.2	358087	107468	82477.7	1.19498e+06	2926260	61776	194135	23490.9	140578
P55854;P61956;Q6EEV6	SUMO3	Homo sapiens	nan	nan	1736.31	nan	48338.3	nan	nan	17282.5	518.384	nan	nan	11.8274	676.683	2794.36	nan	nan	16605.7	14303.3	3011.11	8027.73	nan	2543.47	14821.5	470341	3225.12	30593.4	nan	19532.9
P56159	GFRA1	Homo sapiens	7633.41	43063.8	nan	19477.4	38388.3	52839.4	273813	nan	nan	nan	108452	9658.4	nan	nan	600887	nan	71962.5	18917	17351.7	40646.2	7599.15	15454.2	128356	284330	17063.2	17422.3	nan	30071.3
P56537	EIF6	Homo sapiens	8236.12	17905.8	9458.6	10332	1696.05	16338.2	1.61296	104821	2256.3	18644	6095.52	12680.3	1649.13	5805.73	nan	nan	12752	6696.64	3712.27	12509.8	11437.8	7668.68	nan	14895.5	3408.15	478.371	4448.75	45732.8
P58400;Q9ULB1	NRXN1	Homo sapiens	95675.9	709959	121993	160778	505960	289329	4834913	165433	11280.5	292984	1288457	358822	10490.6	172832	18942274	nan	797245	115265	89431	425229	133388	27718.7	702292	2.9587e+06	27961.7	80241.6	30418.4	138898
P59665;P59666	DEFA1	Homo sapiens	14538	53421.5	11972.3	8487.63	11219.2	26404	155308	7468.62	5161.16	116729	89950.4	118953	22259.1	16281.1	501444	nan	47277	6625.42	28650.1	14250.9	3687.84	41620.4	45502.8	191485	15605.6	16316.9	21742.9	7743.56
P60022	DEFB1	Homo sapiens	648270	1.41743e+06	228238	306422	89823	1.26629e+06	2.07662e+06	191456	154316	674732	1784401	656320	90376.4	468763	6677812	nan	843039	163153	269758	623408	467190	52944	4728787	562633	10441.9	480135	261957	302630
P60174	TPI1	Homo sapiens	4628.22	11757.2	5394.67	6906.3	78663.4	43445.6	36764.3	51020.1	13156.8	19776.9	14696	21559.8	7373.67	12727.3	58353.7	nan	5927.71	5302.02	8320.72	10635.6	13412.3	25750	3276.45	42967.9	17630.5	24950.3	10592.3	5023.67
P60660	MYL6	Homo sapiens	1051.79	3933.83	1327.43	604.075	29466.8	2080.48	nan	1390.83	4336.11	3941.69	nan	8407.78	3860.45	3053.75	nan	4.35255	8908.03	17462.3	3803.75	5986.45	3525.48	4237.9	nan	nan	14262.7	43761.9	2215.97	16014.7
P60709	ACTB	Homo sapiens	67455.7	225291	124223	72985	1.61018e+06	238078	741857	323123	211733	425106	296517	485343	153071	197068	1.30607e+06	34206604	299401	108381	176609	214982	144550	305647	404904	1.26209e+06	366451	1.2797e+06	164374	264686
P61278	SST	Homo sapiens	10390	25908.9	nan	16408.8	19597.5	25318.2	111312	nan	2969.89	nan	44606.3	30236.7	2130.44	8258.38	235070	nan	34778.8	4105.51	7425.39	19740.4	nan	nan	40447.5	48135.4	6448.51	7652.95	4419.76	28610.1
P61366	OSTN	Homo sapiens	nan	6973.12	4399.22	6937.06	7654.12	8120.77	64070.3	14815.9	2168.71	nan	16811.7	2834.83	nan	3385.02	186684	nan	26435.1	3438.86	7019.34	7993.39	16894.8	nan	24902.1	57940.3	nan	2634.02	2079.21	6253.65
P61626	LYZ	Homo sapiens	10519.2	14562.2	13445.1	118843	539955	27372.3	194058	8038.66	6762.69	64977.4	131060	62185.4	16373	10962.6	17159.6	12559631	476748	151527	39121.4	322151	2413.55	59802.4	235387	929889	44434.5	240429	29740.8	804131
P61769	B2M	Homo sapiens	103169	388329	229121	178498	51640.3	443389	664018	636589	60308.6	271448	119784	292513	35146	155268	1.27251e+06	2571.11	320092	167040	82481.2	94898.6	214623	110866	185731	692743	81973.3	97560.1	57917.1	154853
P61916	NPC2	Homo sapiens	16305.4	41956.3	17988.1	10561.5	nan	71613.9	63416.4	3037.84	7990.51	28510.4	18629.5	24349.5	6221.85	17502	122391	nan	18506.2	8041.26	13825.5	10129.1	71789.4	38267.4	32168.5	186.133	5338.73	11730.4	12399.3	10076.2
P61970	NUTF2	Homo sapiens	17161.2	110606	10353.5	711044	1215.47	117049	99243.6	153569	8657.73	31987.9	nan	325198	11909.6	43401.9	nan	nan	nan	nan	11303.1	nan	62633.6	31878.1	nan	nan	24206.4	nan	42767.6	31647.2
P61978	HNRNPK	Homo sapiens	nan	2965.41	nan	nan	10626.4	23.0308	1.50654	5767.55	40.5277	3999.41	9138.68	nan	21.4462	nan	nan	nan	5968.77	4451.19	307.307	1012.86	323.163	nan	nan	19304.9	851.577	13316.2	85.1964	722.038
P62258	YWHAE	Homo sapiens	725.658	3009.57	5930.28	nan	1908.59	18273.4	nan	10585.2	1852.98	15269.1	nan	14865.1	1708.66	3396.81	nan	294.164	nan	1121.67	697.936	nan	12242.6	5145.32	nan	nan	4499.75	520.798	7413.94	1324.36
P62263	RPS14	Homo sapiens	184.423	nan	nan	nan	24262.4	nan	54970.1	27158.4	nan	nan	nan	nan	479.989	610.313	nan	nan	13644.6	240.936	1764.83	nan	2484.56	1476.46	9574.63	1.88481	957.697	4036.43	nan	3394.86
P62318	SNRPD3	Homo sapiens	8554.19	34867.6	nan	2.4547	44641.3	30755.3	511750	7729.63	568.523	25324.8	617919	30915.8	nan	17033.5	3659457	9.32242	114889	nan	6764.18	39805.6	2540.92	nan	452270	953915	1639.2	6910.55	nan	486343
P62328	TMSB4X	Homo sapiens	51553.6	82860.1	67804	60934.6	1.91637e+06	79250.5	796163	44402.1	16777.6	143269	316404	261561	25217.9	80747.2	704604	125566472	322721	197117	49827.9	264609	59680.9	85928	732513	7.55861e+06	91450.3	1.40621e+06	44051.2	879282
P62633	CNBP	Homo sapiens	2843.4	29856.7	13145.7	5347.01	9672.61	18165.6	212130	nan	1480.25	50793.5	48343.6	16700.2	1488.39	15807.8	360562	nan	66198.4	12568.6	16485.6	33780.5	nan	3327.11	80619.1	191597	nan	10761.2	1874.12	nan
P62736;P63267	ACTA2	Homo sapiens	6721.33	nan	11788.9	12431.5	46179.3	8421.75	nan	21579.1	19353	53803	nan	26093.6	17644.8	10484.3	nan	12051908	13647.4	8161.79	16487.8	16161.4	6846.73	4313.05	13790.3	9.00463	11011.4	73707.7	9241.13	3850.11
P62805	HIST1H4A	Homo sapiens	5937.63	27638.4	1053.32	6650.2	421986	43729.3	82103.3	115252	19178.4	82711.4	26607.7	96670.8	28712.4	8763.88	139842	122580	71055	3027.47	35308	78640.6	45431.7	89952.1	105454	267126	24104.3	776860	15662.7	427147
P62826	RAN	Homo sapiens	1569.02	nan	nan	nan	48588.5	9053.7	nan	25990.3	376.133	nan	nan	12720.8	2179.15	5407.24	nan	nan	nan	21210.5	nan	nan	9295.5	2186.33	nan	nan	nan	12361.6	2044.01	1468.96
P62937	PPIA	Homo sapiens	5021.16	17672.1	2121.47	2647.02	71994.9	16180.2	nan	18939.4	3569.32	12452.1	11.2177	27346.4	2643.88	4567.6	28.2932	44994.3	15046.5	2946.91	3238.97	11941.5	9093.86	7255.93	17663.2	10535.8	5738.82	33217.1	3360.07	13402.2
P62942	FKBP1A	Homo sapiens	2069.63	nan	856.756	1919.41	28113.4	nan	nan	3806.26	1949.79	2401.57	nan	nan	633.55	1120.74	nan	nan	nan	4184	812.866	nan	9368.94	293.204	nan	nan	2466.69	19775.8	1811.83	887.206
P63027	VAMP2	Homo sapiens	8990.18	69140.2	2478.98	2344.95	9049.75	75245.7	255685	42595	8465.74	33917.8	175816	18643.3	518.151	4781.45	220238	nan	83412.6	1052.01	8431.34	40229.5	5373.89	253.509	983170	26617.2	853.56	5900.95	nan	6433.52
P63104	YWHAZ	Homo sapiens	4345.6	9560.81	13396.2	7889.72	10190.2	25549.4	1457.28	20089.7	7752.56	19411.6	32422.3	38162.1	9544.6	11129.9	134022	1269.8	8702.6	13075	8859.52	9458.21	11946.5	26058.2	9233.84	60245.9	15299.7	16931.3	11910	84699
P63261	ACTG1	Homo sapiens	1206.07	161347	1962.42	320.182	260644	13688.8	929357	232.916	394.994	109322	106342	438407	387.259	60911.2	572083	nan	543158	4258.3	1735	19285.4	2139.63	101851	64241	176663	8807.25	214882	403.163	nan
P63313	TMSB10	Homo sapiens	14552.1	68658.2	12379.3	23970	763052	24738.5	148386	112109	12365.6	57562	59713.2	52609.5	7755.7	26899.8	39605.8	89858.9	122593	90205.1	15582.3	91852.9	9681.47	57166	145064	1.84497e+06	11821.6	542914	24851.7	219859
P67936	TPM4	Homo sapiens	nan	nan	3309.5	nan	8033.91	nan	nan	14021.3	1832.7	nan	nan	nan	537.721	1507.95	nan	502404	3811.54	6726.52	488.785	6111.82	890.185	1214.05	nan	nan	502.058	5177.91	114.825	4684.61
P68104;Q5VTE0	EEF1A1	Homo sapiens	10325.4	12794.9	5741.53	8438.71	152982	23387.1	72737.7	101369	4742.07	24338.6	18225.7	27046	6954.35	6785	40294.1	5.00427	42743.1	10041.3	9558.11	9822.88	40149.9	9571.86	7795.61	120174	4988.22	97342.8	3671.56	11302.6
P68363	TUBA1B	Homo sapiens	812.577	2227.87	556.292	2909.17	20500.4	9061.4	nan	13480.1	348.264	nan	nan	2514.04	368.107	2668.31	12.6432	nan	7155.79	1260.77	710.144	3986.78	1446.88	681.013	6.09188	4.27622	264.346	35060	411.254	1281.99
P68371	TUBB4B	Homo sapiens	464.509	1.33902	nan	512.641	4823.67	793.564	14810.2	8299.24	250.04	nan	nan	nan	75.7245	188.702	39038.7	3.38776	5350.94	906.487	691.849	nan	589.391	697.143	nan	nan	216.718	2856.16	nan	96.839
P68431;P84243;Q16695;Q71DI3	HIST1H3A	Homo sapiens	3687.97	3206.04	910.851	4360.29	324853	6788.58	74589.2	98582.7	9724.68	47928.5	16110.7	26491.8	29726.5	5323.85	nan	8.80733	31954.6	4023.12	26601.3	41360.4	16587	35142.1	38930.3	57723.6	31109.1	430124	10238.4	161788
P68871	HBB	Homo sapiens	116633	29926.4	492952	279340	9241007	105567	21683.3	42203.1	70242.9	3.36187e+06	1.45472e+06	617407	1.46243e+06	3280751	619746	277416064	2.23122e+06	7177715	1.58636e+06	9168564	29558.9	584676	303727	22710170	348241	469349	877944	3568793
P69891	HBG1	Homo sapiens	21000.8	243686	153440	89698.5	630739	4.22091e+06	88333	63457.1	21333.3	31530.4	243933	79711	601833	2.45966e+06	942567	2.7368e+06	511219	1.49558e+06	976680	2.52582e+06	1553.49	12453.6	705851	4.08739e+06	146290	187557	219221	43172.5
P69905	HBA1	Homo sapiens	159404	87973.1	588640	162901	27969600	195712	126804	98835.7	56555.6	401675	897856	806976	1.32545e+06	4.05979e+06	114940	150365936	4.51294e+06	9818204	1.64228e+06	17569746	71090.2	111544	574398	13651597	369384	1.0451e+06	510222	1.93441e+06
P78324	SIRPA	Homo sapiens	54074.7	169274	17862.5	18639.8	13215.1	74678.4	18979.6	193971	7876.52	98850	17550.3	88488.9	16014.4	42142.3	1152.28	4863777	43160.4	24741.9	27740.7	22471.3	56960.9	24466.8	19873	0.834974	14654.8	19845.8	12997.1	27989.6
P78417	GSTO1	Homo sapiens	nan	nan	nan	nan	nan	2838.98	nan	6028.67	255.887	1823.63	nan	2843.69	603.47	1219.77	nan	1.30843	nan	606.247	215.62	nan	529.528	572.012	nan	nan	1786.72	424.197	102.3	8390.66
P78423	CX3CL1	Homo sapiens	324.16	5369.43	2357.06	nan	2652.43	2026.98	20668.4	232.485	7901.19	6246.92	11226.6	1795.65	nan	1034.18	14.3912	nan	13407.7	1594.67	869.994	8467.73	338.682	51.2158	19311.1	47194.7	388.885	381.42	nan	3654.52
P80108	GPLD1	Homo sapiens	664.497	nan	503.479	101.536	3249.73	nan	nan	nan	1390.26	nan	nan	nan	57.4165	1413.39	nan	762224	nan	840.618	79.1889	nan	139.859	257.23	nan	nan	187.278	746.113	523.873	575.328
P80188	LCN2	Homo sapiens	122.909	4218.66	nan	1983.37	20026.1	nan	nan	nan	nan	nan	5.54646	nan	214.242	447.426	nan	nan	15705.1	999.112	109.609	14013.1	284.061	360.25	nan	107187	89.3544	241.213	601.451	7646.1
P80370	DLK1	Homo sapiens	112539	265216	70948.3	14180.7	25601.6	173862	1.06399e+06	141731	6895.61	88099.2	1.1767e+06	91448.9	5768.01	73842.8	1.6368e+06	nan	257517	92753.3	40940.7	226297	19129.2	7563.36	387067	263827	15917.5	42493.3	40047.7	35831.1
P80511	S100A12	Homo sapiens	483.245	nan	3822.94	5866.57	120537	3965.83	nan	nan	6230.84	26006.2	1400.61	21791.7	6374.96	654.384	632.796	nan	21135.6	24373.6	7033.37	35099.6	8142.79	12789.2	nan	59004.3	78993.2	32067.3	11598.2	5343.35
P80723	BASP1	Homo sapiens	16613.2	20612.3	3530.54	14452.1	49121.2	18530.7	46461.7	33745.7	10103.9	9121.82	36722.2	5887.6	2809.64	5147.49	169723	nan	24789.2	32960.9	8629.55	16046.6	18144.3	9718	28390.6	72571.3	6419.44	59336	8381.22	30772
P80748	IGLV3-21	Homo sapiens	34804.9	nan	19591.5	56335.5	231030	1810.39	12.2478	7068.76	8212.3	33097	2.37678	33997.7	23398	11773.9	nan	26404848	45935.6	91666.7	14662.6	44435.7	1094.29	5523.31	22782.6	nan	4863.82	14254.3	24613.5	9562.73
P81605	DCD	Homo sapiens	31919.8	128997	23836.2	166157	28385.9	45784.9	1.71254e+06	32155.5	2917.18	65890.5	147307	80582.8	3920.06	20528.1	1.18683e+06	nan	121584	37297.4	17081	194764	31008	23340.9	267174	592178	1724.88	55545.8	29362.8	59862
P98095	FBLN2	Homo sapiens	29989.6	259137	45300.8	7110.24	nan	67009.5	1.27829e+06	31905.6	6300.4	32910.6	146498	41839.7	7788.4	67255.1	nan	nan	104325	25357.2	14725.6	34106.6	1217.01	11639.1	113208	nan	5107.11	18521.6	11382.2	nan
P98160	HSPG2	Homo sapiens	51143.7	345842	61823.6	42659.9	8828.24	187979	522982	338760	13733.9	133448	224909	136959	13662.6	87372.2	1.40626e+06	1516.09	56188.4	23497.6	27575.7	46632.5	85346	33947	94155.5	103077	35181.6	8809.54	19108	78896.5
P98164	LRP2	Homo sapiens	10961.8	75441.2	68404	15308.7	21404.8	90200.1	38259.8	304910	27321.9	168934	28561.6	113147	9670.81	50637.4	37.7631	nan	37165.7	7636.23	15129.8	26644.9	38416.6	51750.5	49966.8	195015	29343.2	11053.4	14982.4	108731
P98172	EFNB1	Homo sapiens	9303.44	18460.3	nan	nan	1433.75	4052.75	9.50817	18634.6	764.531	3209.71	2944.38	nan	738.354	1290.84	nan	nan	30263.2	9990.8	374.38	17251.4	2010.65	803.737	4064.42	54009.2	902.097	6598.88	326.533	5037.89
Q01459	CTBS	Homo sapiens	2108.01	32794.8	2190.02	2960.24	1855.98	20057.2	2570.48	37828.4	1983.89	22366.5	7173.64	23344.7	8671.34	3679.07	95870.1	66079772	6538.23	737.051	6815.9	3823.58	4865.31	26352.7	nan	145.315	9091.75	18512	1976.56	109846
Q01469	FABP5	Homo sapiens	426.604	4284.98	2883.5	3360.25	3324.54	2958	14629.8	6412.83	1110.28	10965.6	331.792	17525.6	2246.74	660.13	nan	nan	1933.59	3459.88	943.736	82958.3	3518.16	933.672	83208.2	nan	1677.71	15715.7	2013.79	5077.24
Q01518	CAP1	Homo sapiens	nan	nan	nan	nan	2945.71	nan	nan	nan	2125.37	nan	nan	871.066	984.598	1093.23	nan	57852.6	nan	1161.95	885.975	nan	280.451	1035.54	4.96143	nan	5619.23	3158.01	567.867	650.506
Q01973	ROR1	Homo sapiens	47882.4	56049.2	32947.5	40606.6	10566.1	47314.1	114531	94639.5	3894.31	101695	35681	94741	11411.9	24924.5	4008.41	nan	85463.7	31082.4	21710.2	21276.1	45100.6	29002.2	55446.7	112511	20372.3	30467.8	9722.44	37183.8
Q01974	ROR2	Homo sapiens	4187.12	62837	26628	16851	8989.99	67002.3	4770.5	71630.5	22675.2	91783.4	95932.5	85477.4	1453.54	23073	43918.2	nan	120339	13424.8	12310.3	28641.5	16259.8	11045	56700.7	324420	4149.46	20096.6	12127	38764.5
Q02246	CNTN2	Homo sapiens	2421.59	16695.9	nan	1.49741	15312.6	11202.1	124890	nan	nan	11111.2	33505.8	6877.62	nan	3944.28	790700	nan	31087.2	nan	352.665	nan	4770.87	nan	18521.5	76683.3	727.11	3204.09	nan	5.04228
Q02413	DSG1	Homo sapiens	224.625	8289.09	6039.79	967.269	nan	1135.95	5733.24	3937.34	1442.63	nan	nan	nan	179.746	262.023	nan	nan	nan	nan	295.247	43734.9	384.732	nan	nan	4.11396	93.4104	3160.84	2550.55	562.107
Q02487	DSC2	Homo sapiens	15999.4	61756.4	4600.02	1671.74	8580.75	32505.6	195801	53910.6	1280.33	13459.5	30638.1	25343.1	10755.9	9859.9	5.0297e+06	nan	34843.8	3213.05	6064.62	4778.93	4877.14	6998.24	32230.4	104980	2310.54	7006.64	1272.3	12.7379
Q02747	GUCA2A	Homo sapiens	49296.9	130630	6129.27	55000.3	32951.2	115459	1352456	58097	2348.43	62075.6	339197	85432	2300.34	31859.6	1.27664e+06	nan	130115	80764.4	13640.2	62927.1	39163.9	12017.2	127935	911478	9271.51	69577.2	15464.6	23838.1
Q02818	NUCB1	Homo sapiens	18398.1	34113	4575.48	6125.48	17868.5	15853.2	279409	32354.3	3941.48	37744.7	112747	38524.4	878.799	10824.9	119557	4.59312e+06	17553.7	10181.6	1784.17	26131.5	54924.3	7212.91	41998	277798	2999.05	6904.19	2248.66	6009.63
Q03154	ACY1	Homo sapiens	1403.04	nan	359.435	nan	3196.52	7624.76	nan	14652.2	3934.51	3730.21	nan	29873	551.618	4517.48	nan	nan	11611.6	679.033	nan	nan	3329.34	2249.91	nan	nan	3241.08	2453.44	305.393	nan
Q03167	TGFBR3	Homo sapiens	1583.84	62860.2	2073.23	554.301	7188.04	8839.35	17.3467	14413.3	115.918	8589.87	187781	26835	29.0117	10955	18.5997	nan	185661	880.794	699.188	6621.22	3804.58	1862.33	137256	39702.7	1102.59	8114.32	246.276	nan
Q03403	TFF2	Homo sapiens	114606	761488	183762	45015.8	3541	114806	2.00119e+06	nan	2055.03	106295	408122	133275	27547.6	202196	1.98336e+06	nan	318076	34938.3	103267	131690	80336.7	10668.5	1.375e+06	102658	2278.84	76631.2	110555	nan
Q03405	PLAUR	Homo sapiens	35345	94064.2	4354.74	2439.53	nan	94536.2	525891	69766.8	318.607	55919.9	56830.3	6246.89	2130.08	9589.34	26595.2	nan	29699.3	5335.83	5622.38	32903.4	9910.9	1609.11	637.089	67386.5	856.19	29995.8	5436.33	nan
Q03591	CFHR1	Homo sapiens	220499	53127.3	100079	271831	649056	25361.5	2803.85	2413.97	49223.7	10784	54678.7	28594.7	29403.8	25783	252.227	21575104	114405	295525	81181.2	267279	17109.7	53883.4	321833	207380	16387.9	819196	151721	216883
Q04695	KRT17	Homo sapiens	701.642	6577.92	4865.2	nan	33237	833.654	30317	22652.7	1031.23	nan	4167.63	nan	676.897	nan	12.9964	nan	14062.2	828.746	2619.92	15672.9	2057.56	84.5361	nan	nan	195.262	5100.49	nan	819.576
Q04756	HGFAC	Homo sapiens	7407.5	42561.1	2885.22	11337	32977.5	11909.5	1.41845	8586.66	2411.68	27754.9	8829.69	9644.34	1804.26	6842.72	nan	6.83743e+06	3791.01	27286.6	1672.83	16971.6	282.268	2594.99	21060.2	5934.11	2446.65	20024.4	7688.36	24362.5
Q05315	CLC	Homo sapiens	6808.19	96141.2	15901	473.707	342794	4884.92	nan	4444.21	31343.9	69738.1	1.49975e+06	92197.4	26255.6	84498.6	nan	nan	4503.35	7066.01	38866.2	121426	33447.4	226685	108455	259745	69297.4	494556	19141.4	578247
Q05707	COL14A1	Homo sapiens	4299.57	4966.37	1220.88	2657.49	nan	1797.87	57831.1	18293.6	176.045	4617.4	16756	6635.6	74.992	1066.8	232482	10.021	4787.96	879.336	1181.03	nan	2116.96	653.1	35392	1.57495	264.508	597.737	794.156	nan
Q06033	ITIH3	Homo sapiens	2609.45	2670.8	1807.18	19584.7	17262	2492.18	nan	28637.4	8433.3	2469.54	12049.3	nan	1734.47	2192.76	nan	32701590	8861.8	11859.8	4336.48	1774.57	1340.27	3088.23	9946.45	nan	2086.59	4720.93	4386.6	30377.9
Q06828	FMOD	Homo sapiens	162.984	nan	1054.49	nan	nan	nan	nan	17465.1	418.587	nan	nan	nan	48.8737	794.308	nan	9.04248	nan	361.557	nan	nan	576.417	743.91	nan	nan	578.356	156.715	192.1	1335.15
Q06830	PRDX1	Homo sapiens	14887.5	70264.6	8295.27	7818.78	13860.3	89986	190.91	78888.7	8687.12	39080.5	2869	41418.3	14608.7	12148.4	18.3838	2.27963e+06	29772	12175	17148.8	88771	35249.4	27039.4	11.5044	1508.7	6334.1	10204.7	11659.4	315460
Q07507	DPT	Homo sapiens	483792	1.58591e+06	314136	110191	29417.7	286976	2.98327e+06	1.33009e+06	27223.7	278837	417608	341276	29197.4	194852	2.40634e+06	787802432	301323	137066	79383.6	252334	4799.14	125035	267695	154990	88343.2	101339	102718	110297
Q07654	TFF3	Homo sapiens	32158.6	167341	5990.58	1019.48	nan	13612.8	276382	nan	1789.41	27204.2	123742	20851.3	2058.3	21249.3	757515	nan	15930.1	10507.4	14290.8	50864.1	13181.4	nan	110502	nan	384.837	44807.4	4122.83	nan
Q07954	LRP1	Homo sapiens	6675.81	46319.5	14632.8	7096.94	2094.41	25222.5	204094	22565.6	1619.79	15721	66378.4	54068.9	1409.56	12306.1	657731	nan	22048	7242.47	4407.7	15572.1	14598	1524.11	57275.9	nan	2239.7	3915.13	5105.27	nan
Q08174	PCDH1	Homo sapiens	3103.12	142.015	1028.65	2556.67	nan	5934.94	122067	26094.2	627.918	6630.25	nan	15970.2	640.887	5602.12	nan	nan	5324.35	3699.19	942.212	1923.23	5333.51	1459.73	nan	nan	1154.73	1482.92	1424.7	8260.15
Q08334	IL10RB	Homo sapiens	111	0.522468	428.283	nan	nan	nan	nan	9672.1	138.176	nan	0.401036	1887.17	49.1346	8833.78	18585.2	nan	nan	144.892	41.7665	1370.16	667.613	144.06	nan	nan	55.8556	nan	nan	264.915
Q08380	LGALS3BP	Homo sapiens	28266.8	153071	20296.3	57130.5	37111.7	87486.6	120503	217202	21250.8	92366.5	27865.4	91864.4	16337.8	51702.6	297.358	1.34001e+06	81670.7	60361.6	19978	62193.7	58206	63533.2	31669	164087	10796.2	15020.4	28958.1	116117
Q08397	LOXL1	Homo sapiens	6356.43	9669.67	nan	nan	27045.7	3887.15	245256	16242.2	nan	6756.3	23519.3	2851.16	nan	nan	349775	nan	3638.77	nan	539.33	2019.12	442.401	152.058	19679.5	43303.8	1515.04	5394	nan	nan
Q09666	AHNAK	Homo sapiens	9466.14	18209.5	6798.29	6049.7	26160.8	11632.5	219451	23653.5	2071.89	26820.8	26455.5	nan	2454.19	8921.5	96099.9	nan	34591.2	15774	6038.7	11759.8	33989.8	8583.73	28330.6	111899	2637.39	20360.7	nan	5565.25
Q12805	EFEMP1	Homo sapiens	75852.1	193089	25034	121700	9227.36	118235	679206	34388.3	22229.7	74865.7	485796	64753.6	10926.9	48502.8	1.8685e+06	nan	63610.6	27678.3	18049.6	38293.5	68780.2	10461.5	81701.2	66251.1	14806.5	27805.1	55210.4	357886
Q12841	FSTL1	Homo sapiens	10716.9	18256.5	6039.53	22764.6	28033.8	26096.6	169780	14686.1	1835.9	25526.4	59980.2	19126.8	1034.28	8196.24	nan	4.73515	29410.5	14892.8	2503.44	33327.4	13530	5738.12	35714.8	97937.3	886.88	15752	2126.09	20650.4
Q12860	CNTN1	Homo sapiens	5566.11	24111.2	7830.15	13318.3	31236.7	28146.9	96477.1	33511.9	2236.12	32056.2	48348.1	33479.2	818.599	15067	455100	8.37133	34638.1	5737.62	6443.52	22699.4	12651.9	3315.03	31866.4	84415.7	3722.53	7474.87	2106.47	10168.7
Q12864	CDH17	Homo sapiens	8995.35	12403.2	3726.49	4114.48	16150.4	33235	424341	11483.8	555.513	17987.7	26838.4	12250.4	1331.5	3816.72	312873	nan	49927.4	11533	2335.35	15145.7	4916.99	4239.25	14802.1	303916	624.714	3491.1	4228.85	13480.8
Q12907	LMAN2	Homo sapiens	38327.4	637159	62601.1	51648.4	5456.36	153083	216833	384252	19450.8	319087	58370.3	357430	46944.4	153276	306.124	766.602	32060.6	12796.6	55634	13152.2	97952.4	53858.7	37636.2	41715.8	65748.7	3967.21	27868.4	71401.3
Q12913	PTPRJ	Homo sapiens	5485.41	22332.8	2887.27	7039.77	27220.8	8347.16	16853.9	17252.4	1121.08	41753.6	20486.3	71449.4	315.072	2695.09	nan	19862	35524	13829.3	2294.5	14690.8	6625.43	2031.9	40843.7	590461	653.165	12907.1	1483.29	7014.97
Q13177	PAK2	Homo sapiens	805.805	2776.08	2662.92	nan	21986.8	nan	102328	nan	nan	10959.3	10407.2	20820.7	nan	834.169	169210	nan	20460.9	1114.41	694.982	3702.78	199.274	nan	23220.2	102406	1239.54	6341.16	nan	nan
Q13201	MMRN1	Homo sapiens	46348.3	207342	56747.6	35406.3	145899	29288.3	1.379e+06	78383.1	3676.28	111411	669410	116539	4418.34	31667.9	6269770	12156245	259250	88166	32092.5	142779	43429	6302.39	405012	1.79626e+06	17750.7	114784	9334.31	90053.9
Q13228	SELENBP1	Homo sapiens	nan	nan	nan	nan	3771.74	2636.7	nan	10761.3	633.158	930.965	nan	2464.36	216.192	1376.31	nan	10.125	nan	764.781	445.142	nan	1405.5	921.727	nan	nan	832.861	nan	83.2342	nan
Q13263	TRIM28	Homo sapiens	nan	nan	279.669	412.07	2378.37	33610	31127.8	1187.56	511	1370.99	1402.65	5293.78	79.1935	855.461	26709	nan	10947.3	131.566	303.579	5188.66	3011.61	2375.41	8444.86	35778.7	311.58	4059.94	nan	3083.29
Q13308	PTK7	Homo sapiens	411.191	0.897849	364.88	211.452	nan	1708.64	nan	2615.3	nan	nan	nan	nan	182.004	669.853	nan	nan	nan	651.68	206.104	376.558	1897.92	193.914	nan	nan	253.097	118.026	nan	253.05
Q13316	DMP1	Homo sapiens	13999	31192.5	10168.5	9872	6436.48	40039.7	189532	32981.2	3662.24	37629.8	50794	22323.1	4412.98	22509	300317	nan	48013.5	22690.2	5908.81	28170.2	306.756	29641.5	41991.4	127683	6212.45	6679.95	9399.51	8035.89
Q13332	PTPRS	Homo sapiens	nan	3.26046	nan	nan	nan	nan	304.207	33571.1	nan	nan	5675.74	7265.24	421.678	nan	27488.7	nan	2188.42	110.206	732.987	nan	5724.15	1563.49	nan	10137.1	231.891	nan	nan	14083.7
Q13421	MSLN	Homo sapiens	25099.5	69796.6	3769.07	4086.55	3993.4	11703.6	433664	86789.5	nan	10719.3	97273	17927.2	5730.75	2449	152931	0.955838	46887.2	2475.87	9640.32	13360	7659.61	1607.68	54383.7	51843.4	2002.47	5944.51	3679.76	5503.58
Q13449	LSAMP	Homo sapiens	3093.03	11522.8	4315.53	nan	3899.71	4058.01	13855.5	10528.9	100.166	12752.3	7929.81	8133.33	1381.15	1675.71	nan	nan	7453.35	6467.84	2395.88	2184.32	2066.36	2121.61	nan	10084.4	2987.34	3888.2	nan	9081.25
Q13477	MADCAM1	Homo sapiens	11434.5	147412	39905.6	99670	32678.4	132089	71496.6	77524.4	6795.4	116038	2281.12	103646	6990.2	31923.5	4.71326	2.60966e+06	197110	39909.5	22989.8	54124.8	71735.4	20307.4	2034.1	595782	17303	25919.5	15772.3	189936
Q13508	ART3	Homo sapiens	6527.93	60417.1	2559.46	17946.8	40403.6	47070.2	2.02999e+06	42962.7	5850.72	126564	330719	26094.4	5028.07	6120.74	1.37933e+06	nan	144785	31614	6483.48	18259.5	30407.4	15330.1	31869.5	2.08952e+06	614.574	12559.6	nan	34170
Q13561	DCTN2	Homo sapiens	9584.68	16902.7	16599.1	37535.4	21635	12814.4	199320	37435.7	2090.63	11604.6	97982.3	24696.8	711.502	4141.22	540678	nan	35852.2	20398.8	2379.6	9555.9	4340.08	5205	27388.1	108968	4249.13	11088	nan	2.15366
Q13683	ITGA7	Homo sapiens	67026.5	288008	64273.7	48075.8	95081.4	210147	2.11881e+06	126441	5221.04	1.02407e+06	853588	305674	6828.62	85975.5	6.51603e+06	nan	161123	133313	47757.1	198607	7947.09	29881.5	86726.1	1.56694e+06	23616.3	86223.2	29344.6	57933.8
Q13790	APOF	Homo sapiens	15315.4	372126	5451.83	18440.5	46843	78240.9	1.7172e+06	4926.65	1089.71	48999.1	nan	112327	858.913	16339.7	3038931	41492828	56355.5	12495	4806.49	27350.9	3378.65	3700.24	nan	294026	1694.58	31112.3	2525.8	6882.74
Q13813	SPTAN1	Homo sapiens	nan	nan	37787.6	nan	20310.6	nan	648360	nan	446.041	49383	352810	nan	74299.8	12272.9	2.54247e+06	nan	82383	5263.6	8538.73	50708.8	nan	nan	313010	2389660	2594.17	6174.29	4445.21	28958.8
Q13873	BMPR2	Homo sapiens	2906.54	nan	1889.91	nan	5244.89	nan	137042	nan	nan	nan	52772.1	nan	199.732	1772.06	84646.1	nan	36736.9	5782.99	3315.25	3245.72	nan	nan	46192.5	52607.6	nan	8249.63	nan	nan
Q14019	COTL1	Homo sapiens	384.615	nan	1522.22	nan	3992.77	13192.5	nan	15569.1	6600.95	11124.4	nan	11640.6	5109.98	3257.45	nan	nan	nan	nan	5201.95	nan	13762.8	11178.3	nan	nan	8826.04	8184.87	5946.01	18615.2
Q14118	DAG1	Homo sapiens	9899.57	24154.3	5535.72	5049.65	2708.07	11784	54857	28749	3333.63	24919.7	33564.3	13795.2	676.308	12198	6.78677	16964.6	53083.6	3745.52	1914.18	7191.94	7082.02	3033.87	553.677	36203.6	5327.81	3398.78	2702.1	5685.36
Q14194;Q14195;Q16555	CRMP1	Homo sapiens	7625.81	63684.3	19003.9	7778.26	23538.8	nan	44691.9	41611.1	778.859	32039.5	44328.2	40173.2	3631.74	nan	314136	nan	nan	32081.9	25518.8	12655.3	35209.7	2630.88	nan	nan	12466.2	7017.65	11762.8	6371.66
Q14210	LY6D	Homo sapiens	76378.7	78322	nan	32519.2	14954.2	84550.1	738741	84481.3	4037.43	44597	273846	43709.8	6759.52	27718.4	880896	nan	42987.4	117318	17951	96799.5	27260.8	5695.37	54644	169959	20832.2	68341.8	15824.5	nan
Q14247	CTTN	Homo sapiens	15210.8	169716	15333.3	6343.93	2869.87	26392.4	1.59516e+06	301632	1500.95	14201.2	147115	64108.7	344.998	48780.8	1.85615e+06	nan	274481	8669.88	2774.43	14067.7	26503.1	11181.2	295222	73551.1	4703.6	7341.62	2963.73	2585.3
Q14314	FGL2	Homo sapiens	360152	622869	342832	138999	33308.7	161757	4736667	1.16868e+06	26097.5	304354	1.6479e+06	388817	12396.2	213782	2.53515e+06	nan	293105	590678	89120.7	416334	145414	133788	419468	1.62891e+06	105484	158494	nan	103912
Q14315	FLNC	Homo sapiens	810.531	19030.1	nan	1143.92	nan	544.923	nan	16001	nan	1443.43	24252.8	nan	181.355	nan	483822	nan	5918.02	1228.84	277.223	7583.37	5073.44	597.288	11071.5	nan	nan	870.854	nan	nan
Q14376	GALE	Homo sapiens	2851.99	nan	5212.29	14083.2	1425.88	0.835458	nan	nan	941.957	nan	1.71436	1376.71	nan	640.323	nan	28460184	8031.8	1324.77	227.024	4061.53	1099.61	2787	5.11871	nan	nan	902.555	1720.79	34009.2
Q14508	WFDC2	Homo sapiens	376957	2.44035e+06	493714	200981	21199.6	1.38746e+06	13680899	9417.14	59067	1.13231e+06	3.54151e+06	1.33394e+06	121244	718043	25588836	nan	1.18685e+06	163201	344790	1.25535e+06	729047	19026.6	7.70046e+06	1.45064e+06	31745.7	452890	357292	220567
Q14515	SPARCL1	Homo sapiens	15254.1	15669.3	9781.03	8866.39	31660.2	26382.7	120706	1629.6	2111.61	26488.2	108032	40124	3177.73	7701.42	371203	90283.3	61065.7	24870.6	13537.9	24415.3	22444.1	4451.48	31080.5	125291	1749.39	19083.4	4270.73	9764.22
Q14520	HABP2	Homo sapiens	4988.18	nan	1515.47	9566.63	14019.4	1212.44	nan	801325	1605.21	nan	19770.5	nan	834.474	nan	6.54179	1.72105e+06	nan	9998.9	1241.65	nan	nan	1771.21	9729.81	nan	299.806	5171.33	1344.86	14812.7
Q14624	ITIH4	Homo sapiens	120854	843309	47383.7	168048	186108	206639	639537	352332	63190.1	283249	122474	361489	19539.8	87649.5	300509	315121152	147751	102030	53331.9	78041.3	80699.2	34179	226506	129379	68561.1	38941.2	71939.6	257278
Q14766	LTBP1	Homo sapiens	6655.55	17147.3	nan	nan	nan	2416.1	192840	nan	119.315	nan	68249.2	nan	nan	1376.45	24765	nan	2830.35	1764.89	785.552	nan	3108.25	nan	22797.7	nan	nan	4438.39	nan	nan
Q14767	LTBP2	Homo sapiens	42289	85089	21828.8	964.372	nan	41361.4	277026	25334.1	6278.39	52025.3	107894	95594.4	3452.37	21733.1	329888	nan	71867.4	12072.6	19840.7	39645.3	28478	4697.73	71344.4	73470.1	9372.88	12355.8	9119.29	nan
Q14847	LASP1	Homo sapiens	10376.7	81735.1	2453.89	1972.11	26411.4	52700.7	1.05309e+06	6944.1	335.209	20206.7	110597	35869	247.409	12268.4	1.16821e+06	nan	60037.5	3900.21	1757.8	8817.39	7116.49	5074.74	105376	388241	1310.45	16407.4	747.143	4121.84
Q14982	OPCML	Homo sapiens	8899.39	141600	12624.8	11027.2	15972.9	29093.9	192300	39352.2	4684.53	52638	63898.6	29829.8	4380.98	13510.8	413383	nan	93022.9	18317.7	5187.67	25468.3	4737.35	4783.18	110814	1080.07	8147.8	12152.7	4063	21217.7
Q15063	POSTN	Homo sapiens	3881.48	nan	nan	5.06627	15886.4	nan	nan	nan	3118.99	nan	nan	nan	3949.39	663.909	nan	26971.5	13.7426	5037.9	2014.92	15135.8	2030.73	11988	9845.95	nan	nan	22898.4	3493.48	2556.35
Q15113	PCOLCE	Homo sapiens	70109.8	243965	57883.1	34036.3	nan	198465	980786	127867	6889.46	85672.4	175802	117750	8212.15	49071.4	678442	6.73934e+06	46480.2	7559.76	19477.2	21662.3	38439.6	23894.5	38729.8	262.592	16553.6	5990.18	27521	23303.8
Q15116	PDCD1	Homo sapiens	712.607	40130.3	6476.96	2796.44	26370.9	3998.53	nan	6769.92	763.015	9714.66	6613.73	21842.9	3211.81	2086.65	nan	nan	44086.8	4249.3	6014.39	14888.7	30928.6	1635.86	26963.1	123553	586.027	2370.13	3466.57	11956.4
Q15223	NECTIN1	Homo sapiens	1677.31	25544	6462.66	3849.95	5188.04	7496.47	nan	14363.1	1078.97	5473.5	nan	8448.06	410.206	1861.19	nan	9.21258	14507.9	5584.07	807.074	2721.09	2811.76	2151.56	18.8848	71523.1	1276.32	2257.55	2079.89	4369.1
Q15375	EPHA7	Homo sapiens	1051.38	28567.8	758.193	nan	nan	6411.44	nan	22.0695	nan	7583.66	nan	7640.18	820.932	2945.56	nan	nan	nan	nan	245.275	nan	12983.2	610.732	nan	nan	1038.31	nan	122.297	398.165
Q15485	FCN2	Homo sapiens	1636.03	99118.4	11845.4	33855.4	nan	3731.97	nan	2879.41	2666.86	10417.2	26496	nan	1844.01	21059.7	nan	23565804	nan	4697.84	3139.82	nan	19429.5	2107.15	80072.7	nan	1480.37	nan	5697.47	6162.99
Q15517	CDSN	Homo sapiens	77435.3	97760.2	14331.6	7621.74	10613.6	65528.5	1.93506e+06	4001.92	2569.66	32966.4	115066	71422.1	nan	13013.1	3042131	nan	58465.6	25632	17693.5	135741	45056.3	2292.89	150379	118083	5847.92	63176.2	4522.1	nan
Q15582	TGFBI	Homo sapiens	826.887	nan	953.121	859.262	2710.32	nan	nan	nan	547.156	nan	nan	4059.58	149.132	2750.98	nan	3.32248e+06	nan	988.756	165.422	nan	nan	3625.49	nan	nan	339.187	nan	653.263	914.475
Q15746	MYLK	Homo sapiens	20610.4	37008.1	15974.6	7665.15	29369.2	34961.3	242903	58094.6	2213.75	41571.1	110913	47675.3	2556	17263.9	nan	nan	74197.9	12690.1	15028.6	15366.3	16097.8	6351.78	49707.9	181063	3191.7	4298.59	6249.8	8777.73
Q15828	CST6	Homo sapiens	21822.5	118389	9648.85	28051.2	12270.4	67874.9	2100281	53599.7	2499.47	33090.7	365530	38108.4	1512.55	22254.1	2.09318e+06	nan	56509.8	16414.3	8290.46	48122	11168.3	6449.3	40750.5	105029	4837.29	12910.9	5786.91	10722.5
Q15847	ADIRF	Homo sapiens	7158.57	4597.14	nan	nan	92283	17917.5	127833	13960.8	1103.87	nan	4740.07	nan	1079.95	nan	nan	nan	17730.6	8235.54	nan	6040.43	7452.02	1289.13	21477.9	44395.6	1293.69	13050.7	nan	3069.09
Q15848	ADIPOQ	Homo sapiens	51867.4	nan	22171	40287.4	371135	nan	nan	nan	1836.18	381176	nan	nan	8672.19	nan	nan	819726	378593	12477.7	21409.4	103793	8663.02	5783.47	nan	nan	5124.15	13150.9	3680.71	20709.2
Q15904	ATP6AP1	Homo sapiens	1767.89	2.93757	2337.96	4703.24	2690.07	6238.33	34.7757	45671.9	3020.61	nan	4132.07	9354	331.83	7402.81	1.23404e+06	nan	20871.1	nan	713.475	5000.01	6028.4	2183.76	39622.5	334884	365.248	3156.69	3088.51	28421.1
Q16270	IGFBP7	Homo sapiens	69969.9	98220	62966.5	39798.5	82038.5	167396	240423	47807.7	17611.5	143927	259583	144926	9178.57	43051	181703	7.27237	295521	44445.8	32511.4	133723	54141	24436.1	395012	635899	11263.3	41157.8	30356.9	323871
Q16363	LAMA4	Homo sapiens	113636	86677.3	157812	82501.4	100060	115268	569314	93214.1	14778.9	156253	409429	193783	18564.3	120764	1736291	nan	292340	85841.6	76963.8	139392	47468.2	70607.3	266755	553524	63840.5	52924	50104.3	123959
Q16378	PRR4	Homo sapiens	108023	190749	1982.36	436373	294374	517247	12730.5	312844	33488	645564	nan	10826.3	23964	86233	nan	nan	211416	26211.8	49363.1	11620.2	959338	14916.8	363000	20189.2	22211.9	2991.25	59184.4	430842
Q16586	SGCA	Homo sapiens	14034.6	97470.9	7805.6	17363.4	50862.6	33386.6	660300	43081.9	nan	97378.8	204083	72433	nan	11283.6	2.82727e+06	nan	47314.9	14476.8	7232.22	43987.6	12275.4	3839	118652	751006	3682.32	10202.4	2289.25	23809.7
Q16610	ECM1	Homo sapiens	8496.33	970.312	6047.51	43520.1	125727	5990.55	33375.8	3733.67	2871.54	4056.59	nan	3492.98	4429.04	2519.53	269585	25300070	12088.3	64941.1	2795	8276.51	4675.63	15813.6	13896.2	91222.7	1878.54	6353.4	18359.9	7480.57
Q16651	PRSS8	Homo sapiens	22500.5	33873.7	13072	11129.2	nan	78660.7	1162.65	82175.7	7893.99	67849.9	1273.58	75722.9	5495.27	23278.7	38612.5	nan	7587.61	2113.19	7442.04	7758.62	26565.2	8159.12	nan	nan	5499.56	7503.79	12174	5189.1
Q16769	QPCT	Homo sapiens	38362.5	246385	48039.9	5484.59	nan	41734.1	80183.3	354386	38107.9	119060	34416	36085.1	22281.1	86013.8	nan	nan	10988	2396.16	20722.3	6305.26	100417	22343.4	44627	5.06906	71097.5	nan	42708.2	2973.81
Q16819	MEP1A	Homo sapiens	nan	121959	7694.81	3584.81	nan	162567	3.01643e+06	57856.4	1208.67	106049	319193	71862.5	nan	16098.2	8.00205e+06	nan	nan	31967.8	nan	73623.8	21281.1	nan	182443	1.70448e+06	1905.46	51707.2	3372.37	nan
Q16849	PTPRN	Homo sapiens	17479	90677.2	15249.5	19638.9	77712.4	87323.5	813731	10271.9	2873.45	65383.6	243346	83453.1	3235.54	31170.3	2.31664e+06	nan	220357	26007	30590.8	120106	15202.7	6780.19	424715	1.24594e+06	10155.2	22074.8	6447.28	52993.6
Q1RMN8	IGL@	Homo sapiens	7710.59	2511.86	5269.47	36731.9	2806.64	1334.15	nan	nan	4012.67	28522.3	nan	30116.7	10963.1	6145.76	nan	nan	3662.68	1492.21	10749.3	nan	2990.77	nan	nan	nan	nan	8501.53	21581.2	3723.56
Q2UY09	COL28A1	Homo sapiens	2832.27	11625.2	13416.2	55409.1	2285.19	1943.88	92703.1	2.29172	326.321	nan	44901	2195.26	746.874	3336.84	5864.3	nan	3965.21	1759.27	3170.86	5892.73	901.918	nan	6746.05	43246.9	179.64	4592.61	16117.1	nan
Q3SX14	GSN	Homo sapiens	317584	319157	74486.1	87717.5	131263	195982	565001	1.5274e+06	163121	149989	186991	182904	186847	237807	142378	1063544384	107192	277922	169994	64164.2	116585	215717	78321	47505.8	271538	109711	216345	296100
Q496F6	CD300E	Homo sapiens	1202.02	34.9666	1244.01	1626.55	13.9362	2.51277	406672	15445.4	nan	7850.08	4.85236	50342.3	77.1602	2587.58	29.846	nan	376989	337.126	604.257	11639.6	2125.97	nan	3.3586	69586.6	426.433	7190.25	480.772	nan
Q53RD9	FBLN7	Bos taurus	2959.03	116393	24918.1	6038.85	nan	4689.89	321815	125132	722.696	52399.1	25008.4	58663.4	1825.03	7081.4	nan	nan	nan	6218.22	3070.4	14896.7	2929.03	3701.01	nan	nan	7057.09	6554.75	nan	11537.9
Q5JS37	NHLRC3	Homo sapiens	nan	13909	1761.48	nan	nan	3634.75	nan	57947.1	334.427	2913.47	nan	31136.7	278.101	4314.68	nan	nan	5916.99	nan	3361.92	nan	5482.79	4480.73	2976.22	nan	639.499	nan	1255.68	nan
Q5KU26	COLEC12	Homo sapiens	2636.97	6096.91	nan	4801.32	3360.59	5863.39	371323	11000.3	642.04	4111.2	74177.6	869.917	397.194	6865.48	135763	nan	11388.3	23616.5	658.457	9031.63	2298.35	21498.3	4347.8	3.14267	862.539	2841.85	423.044	4084.97
Q5SZK8	FREM2	Homo sapiens	2191.04	nan	2085.36	nan	nan	3252.43	26504	5541.53	140.007	nan	12301.1	nan	nan	3053.71	nan	nan	8183.62	nan	1362.78	1686.38	898.047	236.884	16138	43477.3	389.528	nan	nan	nan
Q5T1S8	NCMAP	Homo sapiens	11866.9	57992.5	24390.7	11350.5	33983.4	47618.8	378840	29505.9	1336.43	61720	196835	52042.9	320.42	10089.4	2.69313e+06	nan	116665	8077.49	10937.6	41242.7	6579.75	3200.8	183460	907339	3720.56	6861.74	1285.35	45497.9
Q5T292	TMEM273	Homo sapiens	2738.28	nan	nan	5895.16	7286.17	15560.5	nan	nan	307.775	4908.91	47787.5	13337.1	nan	9379.21	1.20144e+06	nan	33044.6	5463.8	1004.92	3778.66	4154.98	nan	18150	536764	1721	4881.07	nan	nan
Q5ZPR3	CD276	Homo sapiens	8849.18	4293.54	816.514	nan	nan	3.35424	147.353	13595.4	518.186	1.48733	0.787687	3.52047	1272.76	1064.39	nan	nan	2466.07	1573.81	1703.29	nan	1800.22	nan	20730.2	nan	nan	nan	nan	3631.93
Q66K66	TMEM198	Homo sapiens	21032.1	89863.7	10617.8	11527.7	28081.7	105234	119755	101404	2380.81	158165	50374.3	97749.5	4951.79	31852.1	nan	6.84278e+06	1299.38	12063.8	16623.5	119382	20846.8	4291.5	59920.5	828568	1439.88	67294.3	18255.4	6939.29
Q66K79	CPZ	Homo sapiens	20655.9	21737.9	27232.5	nan	nan	5890.28	94348.4	6377.83	3197.66	16622.7	30914.8	23484	1837.22	17317.2	nan	nan	19777.5	4067.08	9088.9	14428.4	10705	229.081	33788.8	nan	1239.1	2322.2	4635.32	nan
Q68CJ9	CREB3L3	Homo sapiens	154097	908740	352278	4357637	352164	258511	7385371	178496	4408.46	530451	6.21404e+06	554915	14415.4	253951	36173220	nan	656829	188818	65139.2	421484	39192.3	130165	1.31119e+06	4.88836e+06	23603.2	181508	138040	9244053
Q68D85	NCR3LG1	Homo sapiens	909.049	4816.32	620.031	778.861	nan	1112.76	nan	2190.73	nan	5263.69	1.499	nan	128.157	886.693	nan	nan	3785.05	461.28	78.833	1516.97	1257.87	333.183	42203.5	nan	nan	2108.53	nan	nan
Q6E0U4	DMKN	Homo sapiens	9721.57	49921.6	19229.6	2558.09	33595.9	7725.73	119129	32088	3133.79	26618.4	76280.6	16051	4513.92	16209.1	570984	nan	34597.6	21278.6	21063.9	39062.5	4043.27	5813.48	52652.1	92591.7	6172.48	22445.7	nan	16676.7
Q6EMK4	VASN	Homo sapiens	36493	162757	173493	68702	62827.4	252679	368515	242305	90954.5	328700	42567.6	388795	34098.7	149144	115449	24388728	61086.8	31256.6	40567.9	18859.1	131048	157526	80539.3	163800	123470	18761.7	60512.3	259396
Q6FHJ7	SFRP4	Homo sapiens	9742.62	9960.32	28419.1	733.643	nan	30915.6	448411	nan	3458.64	15709.2	107394	7639.69	2755.18	29389.5	315678	nan	89640.3	1086.56	12075.1	13416.9	5141.63	nan	264759	4.33182	2770.78	10135	7597.48	nan
Q6GTX8	LAIR1	Homo sapiens	114815	478375	87858.1	72123.4	5.43156e+06	387333	1.30807e+06	296211	20770.2	6485699	543096	7.76546e+06	20272.5	134282	681656	nan	539346	253799	70577.1	146290	137773	69965.8	12572293	968185	50222.3	83817.4	72065.7	107203
Q6ISS4	LAIR2	Homo sapiens	125551	544247	128157	99000.4	5828395	326861	1.20345e+06	597728	14766.9	5459378	770936	6.31992e+06	19673	138723	1.05383e+06	nan	508723	218441	81383.8	174576	1.46431e+06	27066.2	13369193	1.84795e+06	53564.6	101071	25466.9	88210.7
Q6P531	GGT6	Homo sapiens	nan	28146.9	2946.35	82.801	nan	18406	nan	8581.73	1425.17	39879.6	nan	47945.9	1736.07	1594.26	nan	nan	nan	nan	1546.56	nan	4927.01	15203.1	nan	nan	1450.51	nan	nan	nan
Q6PK18	OGFOD3	Homo sapiens	nan	nan	2642.18	78.2152	nan	979.179	nan	23226.9	172.269	3298.7	nan	4961.87	643.359	743.777	nan	nan	nan	nan	349.254	nan	3433.4	765.927	nan	nan	1063.75	nan	309.086	2504.25
Q6UVK1	CSPG4	Homo sapiens	13703	68306.2	47890.7	8614.33	9966.36	128367	131449	260983	8662.06	216836	11333.8	238287	3436.29	46389.5	749951	nan	19004.5	2769.43	9254.54	2383.13	55141.8	44921.5	32639.1	265600	19346.5	19012.7	18245.9	205752
Q6UWH4	GASK1B	Homo sapiens	52676.2	46185.9	21486	22692.4	nan	nan	nan	134289	21529	31113.4	74399.9	nan	nan	25850.1	217252	nan	62555.9	nan	21154.3	7757.42	nan	nan	62859	nan	nan	nan	2767.36	nan
Q6UX71	PLXDC2	Homo sapiens	6150.13	3506.27	793.648	7467.43	2857.07	12652.2	26057.6	23355.7	3907.51	14838.1	24368.8	7527.7	1159.73	4185.54	47843.5	25468188	8693.22	7881.07	3554.84	4664.54	5494.37	6320.37	6738.22	34587.4	5375.25	215.498	4623.27	10135.4
Q6UXB3	LYPD2	Homo sapiens	23287.5	112358	8775.24	1520.6	37633.2	55605.7	1.01666e+06	50035.4	932.326	15725	446377	13232.9	1262.16	7558.36	3.5588e+06	nan	41141.4	7955.08	3355.95	49606.7	12015	5410.65	210320	263372	7108.62	8438.16	2248.8	4686.17
Q6UXB4	CLEC4G	Homo sapiens	867.587	57284.1	3865.07	nan	nan	9192.79	nan	110020	358.281	7862.05	25959.4	33454.8	764.728	7809.67	nan	nan	nan	199.634	746.128	nan	28167.8	2156.26	nan	1.48529e+06	1378.4	304.943	nan	4049.31
Q6UXB8	PI16	Homo sapiens	135182	126024	32648.4	35851.9	45050.1	53849.6	205529	364286	6949.15	22779.3	162440	40205.8	53055.8	18805.9	111225	38261016	69196.2	53829.7	53403.7	25477.1	33428.3	24196.6	130797	196271	25696.6	32680	8355.52	57215.9
Q6UXD5	SEZ6L2	Homo sapiens	1102.91	9307.64	951.019	nan	1679.02	6693.8	5.54141	26800.9	792.505	2968.41	45014.7	7337.38	277.037	1146.42	nan	nan	8953.08	36206.3	212.21	430.707	2385.55	685.589	11467.8	nan	550.315	781.711	349.323	4931.22
Q6UXG3	CD300LG	Homo sapiens	205754	383607	213326	114191	45398	269882	3.0587e+06	485154	14515.8	356896	1.34096e+06	303424	21400	119318	6.81186e+06	nan	584590	107412	83165.4	218103	152201	48324.4	254098	1.39003e+06	35286.3	79340.7	38741.3	167677
Q6UY14	ADAMTSL4	Homo sapiens	50992.4	76714	26697	48089.7	49757.6	85468.8	501070	119582	3953.69	77620.7	131578	83196.9	2363.08	26538.3	1.06153e+06	1.08115e+06	118302	36133.5	12809.8	33731.8	44232.7	13153.5	133766	284517	9224.46	36287.4	3213.2	4184.54
Q6ZMP0	THSD4	Homo sapiens	780.671	nan	nan	nan	4629.38	3454.14	83357.1	11345.8	163.266	nan	16918.4	9005.87	135.994	nan	215988	nan	29063.8	nan	695.875	10540	6684.88	2524.17	37115.5	111333	1918.1	825.794	261.186	2412.69
Q6ZSJ9	SHISA6	Homo sapiens	16286.9	34788.5	18490.2	18399.5	24475.8	31628.2	203720	27059.7	2252.94	44223.6	100707	59437.6	1700.18	6799.42	530805	nan	51149.5	16647.5	13248.1	35585.2	7803.98	8633.99	54099.5	400988	7305.56	22939.3	886.291	11882.3
Q71RC9	SMIM5	Homo sapiens	nan	nan	2065.47	nan	nan	4139.24	631612	nan	40.7493	73106.2	6968.84	nan	nan	676.164	243761	nan	4551.29	nan	227.897	nan	nan	307.085	nan	448767	583.336	1592.79	nan	3511.97
Q7KYR7;Q8WVV5	BTN2A1	Homo sapiens	32553.9	105561	39202.7	29755.9	1571.94	72388.8	162438	78980.3	9426.05	108969	66853.2	90505.3	10670.5	42304.8	nan	nan	70433.2	32277	20125.6	25069.4	43756.4	18299	51723.6	118969	33159.2	13748.2	28893	51507.7
Q7LBR1	CHMP1B	Homo sapiens	1674.61	44085.9	16696.7	nan	4148.3	22622.5	nan	40646.9	9406.15	20733.6	11681.2	10243.8	2985.35	8505.77	nan	nan	13728.1	818.121	2408.86	9947.45	19449.4	8634.81	10322.8	nan	13377.5	3481.55	3152.86	26411.3
Q7Z3B1	NEGR1	Homo sapiens	4506.99	31447.4	10750.7	6737.5	11682.7	39179.2	45788	46327.3	963.548	31757.4	19105.9	6762.13	971.21	6424.23	nan	nan	17739.1	4838.29	1504.04	5842.42	3625.1	9738.21	78336.7	153.221	3813.5	7523.4	1373.55	12824.7
Q7Z4F1	LRP10	Homo sapiens	17832.3	4086.78	7942.7	12983.2	5545.96	16939.8	30233.8	nan	3097.72	10455.1	27589.7	4821.74	1777.37	5569.69	42581	nan	15593.3	9741.91	3853.79	18629	13903.5	2328.72	8891.95	7640.7	6522.98	10477	nan	nan
Q7Z5L0	VMO1	Homo sapiens	93662.2	226307	188043	80820.4	29339.8	279225	1.13393e+06	690481	36255.5	789424	13575	758400	19391.9	227995	100952	nan	1.05269e+06	176743	100909	357874	194369	32158.4	114928	1.01617e+06	27889.1	37142.1	40895.5	43358.6
Q7Z6A9	BTLA	Homo sapiens	5599.38	20396.5	4900.81	nan	3311.74	15338.1	531726	nan	1017.71	10759.7	nan	8183.49	nan	1892.27	nan	nan	nan	1027.3	336.933	43956.7	2186.88	678.179	601237	334949	739.841	2429.71	623.55	nan
Q7Z7D3	VTCN1	Homo sapiens	5289.29	31446.3	11496.9	5919.04	31899.4	16728.4	115609	31274.7	987.38	80712.3	52874.5	183848	913.665	15548	1.02563e+06	nan	53651.4	37607.9	4998.28	28111.8	2987.7	11400.6	63380.9	399308	1822.49	7461.45	3689.96	9366.65
Q7Z7G0	ABI3BP	Homo sapiens	7179.76	1254.11	9369.67	3741.7	26150	8966.25	21187.7	19313	3008.56	14658	13781.1	1192.74	2266.72	5295.42	2.48023	1173.86	15222.1	13543.8	6341.3	7441.42	4988.74	3638.29	14275.4	nan	5433.27	2749.81	4622.81	21925.7
Q86T13	CLEC14A	Homo sapiens	4542.38	27028.7	9074.87	2517.68	5163.41	21086.6	18515.2	16552.2	1364.36	14113	8762.11	16490.1	1016.35	11598.7	nan	nan	23113.1	5018.19	4780.9	7798.06	12258.1	2929.86	443.677	nan	3287.27	2923.23	2297.2	nan
Q86UD1	OAF	Homo sapiens	2025.14	nan	nan	1701.54	nan	5822.29	nan	3919.2	4744.31	nan	nan	9234.5	285.427	1966.75	nan	88484.1	3800.39	2785.03	424.296	2358.53	1458.77	1106.9	nan	nan	598.491	nan	610.078	1110.46
Q86UN3	RTN4RL2	Homo sapiens	12664.4	20870.6	13673.7	10095.3	20823.1	22880.3	119342	28301.4	1180.22	37050.2	58332.3	23789.5	1208.77	15891.3	415789	nan	46263.2	10509.6	7062.33	23457.6	11374.9	12393.5	39598.6	126103	3135.6	13577.3	4436.37	13009.6
Q86UW6	N4BP2	Homo sapiens	9554.36	nan	13415.2	724383	25142.4	4300.43	nan	nan	18769.5	7811.19	nan	nan	11222.1	8047.86	nan	nan	4366.8	38588	7478.55	nan	21562.4	47225.7	nan	nan	7788.89	nan	181886	100859
Q86Y38	XYLT1	Homo sapiens	32809.4	107553	26229.2	38984.8	43252.1	54830.1	615158	149897	4592.18	76325.6	202545	98801.4	2112.19	43745.4	2.54173e+06	nan	113646	61255.6	25607.1	60646.6	68323.5	13416.9	127157	1.01572e+06	16823.8	33356.1	7404.31	18299
Q8IUK5	PLXDC1	Homo sapiens	1585.43	nan	8133.87	7240.56	nan	4399.5	nan	5269.04	1176.61	7502.25	nan	2234.58	742.858	7035.52	nan	20.1347	nan	nan	986.029	nan	6538.85	631.252	nan	nan	2408.43	nan	356.34	6248.51
Q8IUL8	CILP2	Homo sapiens	5458.72	24980.4	37268.7	8359.72	1370.24	24431.6	27527.6	51811	12154.4	18164.6	3.08686	31970.3	3638.11	9037.72	nan	3435640	7370.06	5616.69	4008.42	1566.67	7445.51	5175.02	nan	nan	22393.3	1995.89	9819.25	4243.14
Q8IWU5	SULF2	Homo sapiens	853459	1894113	637909	514965	1123620	1282877	16519407	2158658	63512.1	1.46613e+06	7317096	1.59138e+06	60123.8	905132	51209588	13.9189	3.11771e+06	444881	407749	1208069	764397	173246	4.18534e+06	11906553	187439	618235	110978	322307
Q8IXL6	FAM20C	Homo sapiens	255234	1.35811e+06	368635	217797	13445.8	463345	1.61213e+06	1.62657e+06	135533	440130	458751	455342	32552	475617	2.63588e+06	nan	164098	201953	162897	132508	651354	726629	156388	329875	490851	26226.8	158102	nan
Q8IYJ0	PIANP	Homo sapiens	17995.2	63734	6721.06	24315.8	20292.7	19769.2	222558	12721.1	2194.95	41325.2	190545	nan	1894.13	15860.7	nan	nan	51847.8	15549.9	10016.6	56761.7	18092.8	3396.37	71387.4	275212	7659.47	21577.5	5846.76	3248.7
Q8IYS5	OSCAR	Homo sapiens	16360.6	129716	37510.1	79962.1	2389.25	52956.7	12951	133509	16306.3	245886	3014.49	44842.1	10419.2	68045.2	nan	nan	38798.2	8646.41	20995.8	12136.8	59260.4	33242.8	4186.59	1.57233	25041.3	11465.7	16418.3	76358.4
Q8IZA0	KIAA0319L	Homo sapiens	6993.73	67936.4	4560.99	4459.94	6550.2	26819.3	1.17905e+06	44537.9	nan	48153.7	96068.9	64098.2	696.539	5862.64	2.35206e+06	nan	62246.4	5660.34	2458.24	17034	14372.5	2631.08	253833	372205	1949.45	4818.34	nan	7328.65
Q8N114	SHISA5	Homo sapiens	111539	509288	181670	297236	144435	177503	3.54065e+06	218694	16102.9	195275	1.31962e+06	240690	24038.1	144860	19924658	nan	464669	186486	62142.6	417497	81564.5	32297.7	672958	1.71632e+06	37616.9	144995	41796.2	62759.8
Q8N1N4	KRT78	Homo sapiens	488.857	126.414	nan	nan	nan	nan	22.7321	nan	nan	284.548	3.74142	1162.1	nan	61.4441	42.2492	1.52805	7418.69	732.487	1116	2859.88	55.2335	71.879	30632.1	163754	nan	89.6321	nan	439.619
Q8N2S1	LTBP4	Homo sapiens	27928.7	70326.3	14095.1	22170	9683.72	53873.8	860753	14979.3	2613.79	65644	197156	51739	2164.57	12320.7	1.55118e+06	nan	69571.3	8199.59	8260.64	27183.2	7089.44	6296.82	216369	247.061	3265.91	9968.94	12395.1	11797.5
Q8N307	MUC20	Homo sapiens	829.854	27826.7	nan	0.621962	40507.4	17243.3	30353.2	12709.8	5477.84	33529.6	nan	52924	nan	2064.68	87328.5	nan	89986.7	7300.71	5736.55	32198.7	6963.09	1893.93	22997.5	69653.6	3186.45	9973.51	3348.34	16851.6
Q8N386	LRRC25	Homo sapiens	238.237	nan	2170.23	nan	15469.1	nan	nan	nan	94.2539	4971.35	nan	23537.3	139.589	8065.1	nan	nan	14773.5	812.885	nan	2056.3	1820.78	nan	63528.3	354799	641.683	1434.57	nan	nan
Q8N3J6	CADM2	Homo sapiens	nan	nan	nan	nan	nan	10956.9	nan	36225.4	nan	6649.13	23049.9	9577.43	695.941	3681.38	230330	nan	16351.2	3833.04	1132.4	20704.4	12865.3	1575.64	17982.9	14582.2	nan	nan	nan	nan
Q8NBJ4	GOLM1	Homo sapiens	49211.5	103617	49501.8	21756.9	80206.1	110977	143045	99991.6	8486.37	118223	80124.6	129664	3913.96	31859.5	835342	91054096	166098	34671.3	21127.5	65985.7	79318.8	27462.4	17707.4	54003.4	11261.3	25764	19679.2	124764
Q8NBS9	TXNDC5	Homo sapiens	8639.55	50633.5	8887.36	5410.98	16148.6	22711.1	126064	33658.2	1056.52	31526.6	39345.4	31941.5	1465.66	9481.36	505521	nan	57607.7	39302.6	7000.17	18301.6	5208.92	5549.35	51986.4	116017	4355.48	11909.9	8410.4	12885.3
Q8NC42	RNF149	Homo sapiens	629.986	260.407	1554.9	1.84528	nan	2040.2	nan	11816.3	356.349	6602	22195.8	2164.75	737.969	1969.88	nan	nan	2355.14	579.044	1271.98	4754.93	10365.1	246.551	nan	66241.2	480.152	nan	nan	8.31371
Q8NC54	KCT2	Homo sapiens	14988.7	37069.5	9343.66	10940.8	7031.68	29599	270564	41840.5	1750.52	35983.2	39724.3	37787.7	243.829	14464.7	482564	nan	70992.4	8467.49	7015.61	3972.59	13205.6	3642.99	56786.1	218548	1151.31	8850.1	1691.83	5973.59
Q8NDA2	HMCN2	Homo sapiens	19882.4	84586.9	11643.9	62737.3	32600.1	35758.3	131427	146861	2874.56	72783.1	55798.3	35637.4	15186.1	24144.8	28801.5	nan	88579.3	52868.1	25799.5	17357.5	13677.8	20434.5	24268.8	34204.6	6677.65	18604.1	27878.7	3016.68
Q8NDC0	MAPK1IP1L	Homo sapiens	6994.46	7150.62	3448.95	nan	10463.7	23539.9	123171	14754	nan	21144.5	nan	10670.2	nan	6989.12	nan	nan	9771.76	2429	955.961	nan	4971.59	586.124	nan	nan	1264.47	1594.08	nan	1944.29
Q8NES3	LFNG	Homo sapiens	5304.64	59429.9	1780.08	5322.69	11859.6	22858.3	1.44417e+06	14151.4	706.007	58596.7	12028.7	27152.1	240.554	4077.6	2.36987e+06	nan	32369	660.102	2053.02	20552.5	1202.64	824.934	21083.2	616136	834.25	4692.96	678.144	3722.41
Q8NFZ8	CADM4	Homo sapiens	8534	171061	96442.9	33384.1	30414.5	107825	83252.8	132291	19044.4	128214	46339.2	153286	7530.15	44681.9	nan	nan	61505.8	31128.9	16575.4	19151.2	50829.3	33298.5	83130.4	32412.3	28260.8	13788.9	13526.2	91252.2
Q8TBP5	FAM174A	Homo sapiens	101230	138162	98823.2	101841	171753	196818	361502	274619	32580.2	194484	346185	231560	14768.9	73477.1	454152	nan	332579	89388.8	80075.7	119230	87598.9	57211.5	363367	454850	58964.8	63654.5	41638.9	146214
Q8TCZ2	CD99L2	Homo sapiens	755.466	nan	2360.62	nan	2762.39	2576.87	325026	3731.02	nan	nan	28456.8	nan	nan	1366.05	474269	nan	3426.99	587.322	1744	2413.77	nan	1446.49	10615.8	112301	783.49	763.977	nan	1128.57
Q8TDQ0	HAVCR2	Homo sapiens	62198.9	290508	52988.7	65460.5	114539	145405	1.79101e+06	144611	8409.33	186030	514876	235721	7977.78	79958.3	4.10767e+06	nan	398870	49723.9	26328.2	197546	17124.2	14627	682005	2.29005e+06	9847.85	105830	25165.2	83754
Q8TF66	LRRC15	Homo sapiens	nan	nan	2122.38	nan	nan	3986.32	nan	47783.1	1166.62	10985.5	nan	5200.6	259.749	4405.46	nan	nan	nan	nan	785.571	nan	10631	2964.56	nan	nan	1350.2	nan	318.486	4468.88
Q8WU39	MZB1	Homo sapiens	nan	59252.7	457.816	nan	5123.96	nan	161222	392.604	nan	4323.33	31387.6	4296.16	nan	2154.05	nan	nan	5954.07	1827.9	221.672	10148.4	503.216	nan	44260.4	100849	nan	412.256	nan	nan
Q8WVN6	SECTM1	Homo sapiens	55370.9	1.32599e+06	177909	300068	7562.07	425144	804269	808812	45990.7	397664	268533	652056	31885	237115	452726	nan	228037	73812	66399.7	132705	215555	30653.8	217422	576204	69377.7	23873.4	189919	76396.3
Q8WWV6	FCAMR	Homo sapiens	2591.95	26274.5	4338.74	5430.33	5745.03	35578.4	87196.7	18646.7	848.714	13659.2	5621.45	18449.9	637.878	22017.1	319505	8.90138	75246.9	13453.8	10584.1	4349.32	21190.5	824.762	23143	258350	94.7669	1965.86	4291.09	9604.43
Q8WZ75	ROBO4	Homo sapiens	50680.9	240862	194081	68422.7	14020.1	113103	260587	367944	38451.4	284095	19375.6	182510	20425.4	94034.4	nan	86.8558	127185	37596.3	28280.8	26471.9	73185.1	52415.3	58317.8	202.552	68253.4	6893.75	31571.2	54156.6
Q92496	CFHR4	Homo sapiens	2632.64	nan	1096.44	509.218	19210.4	nan	nan	1838.1	243.325	5346.58	nan	nan	980.241	nan	nan	1.03094e+06	nan	4355.55	146.875	2521.03	5531.85	186.479	4152.68	nan	142.338	4902.62	230.613	1939.31
Q92520	FAM3C	Homo sapiens	7620.89	16754.6	13103.5	1621.45	nan	6264.99	nan	45795.6	3888.37	21015.7	15.0606	14648.8	1292.28	4881.16	131758	35.6416	18780.2	2990.53	2936.09	9588.63	3571.12	8657.2	29022.9	41977.4	4049.56	3913.94	1805.57	14751.3
Q92563	SPOCK2	Homo sapiens	12103.2	31231.3	5536.91	nan	11040.4	16818.8	106008	nan	2795.65	18280.6	105292	27371.8	2874.69	12246.9	360364	nan	35052.2	16375.2	10866.7	21878	nan	5962.1	50223.4	60305.1	5089.1	8372.02	9768.54	nan
Q92626	PXDN	Homo sapiens	nan	20400.5	nan	nan	nan	26780.5	61228.7	nan	nan	16122.4	35267.9	16151.1	nan	15559.3	46779.7	nan	21441.2	nan	15905.6	8265.26	6311.37	1358.92	45844.7	nan	nan	3878.54	nan	nan
Q92692	NECTIN2	Homo sapiens	6317.13	111500	11213.6	9344.68	nan	45057.9	224.716	105529	4071.09	33487.7	nan	40960.1	5186.17	14243.9	nan	17.551	3687.51	8219.11	7585.34	5158.59	22846.4	11281.6	nan	21843.5	13793.9	406.704	8849.25	5490.03
Q92743	HTRA1	Homo sapiens	22123.7	16379.2	25984.3	5307.22	nan	30943.6	170343	nan	3716.08	66826.3	55666.4	63555	8349.67	31866.5	160834	nan	29522.2	16585.5	26915.2	28198	53213.9	1447.7	58353.7	nan	19342.5	nan	20868.5	nan
Q92752	TNR	Homo sapiens	289.311	57241.7	nan	nan	4579.56	2184.51	140736	6502.2	124.581	13297.2	30258.3	11727.5	nan	2006	147931	nan	9680.62	3208.11	55.2563	4067.15	3997.69	252.652	11972.4	132857	391.913	1154.29	138.01	1940.81
Q92820	GGH	Homo sapiens	5562.66	74817	15698.5	10254.6	9801.53	50745.9	2924.56	141362	12799.1	11857.7	126165	29366.6	5522.51	12133.3	429474	nan	26563.4	974.094	8347.07	18588.9	29182.2	48066.6	54201.2	516.036	9371.46	5144.39	3595.23	37451.5
Q92859	NEO1	Homo sapiens	895.388	11197.2	14810.2	1098.36	nan	19350.2	264327	22639.4	12005.9	37901.4	nan	35910.8	9780.79	11841.6	384540	nan	18855.3	3626.99	2832.13	nan	3758.61	13123.8	nan	nan	4569.31	2283.76	2704.01	44855.1
Q92954	PRG4	Homo sapiens	1451.19	21139.8	3186.07	2569.35	3767.74	5928.67	92026.7	nan	409.255	8150.13	14736.8	26407.5	1185.14	2589.73	40790.9	16725699	12728.2	6380.46	1827.87	3662.05	7809.13	nan	9297.47	nan	276.386	4612.99	726.528	18144.1
Q92956	TNFRSF14	Homo sapiens	7117.25	48413.5	4632.25	1416.32	nan	12595	105244	nan	145.628	9321.17	70643.7	6440.41	384.671	11735.7	68709.2	nan	12936.8	994.524	2106.26	13327.5	1606.83	nan	58577.8	81.7995	nan	7151.7	4835.21	nan
Q93033	CD101	Homo sapiens	12.4312	nan	nan	0.0255505	368.649	0.030103	0.0459643	40.0351	6.982	19.8112	42.8856	241.079	0.151728	14.694	0.212664	0.270355	nan	32.1132	nan	nan	nan	nan	nan	239.53	9.49537	7.7249	nan	0.0805635
Q93088	BHMT	Homo sapiens	4852.26	3061.41	1279.04	27193.4	85279.2	14325.5	1.76665	11012.9	12092.7	22325.3	nan	33522.6	1660.16	5242.48	nan	nan	79432.7	nan	2500.75	4659.02	4046.32	11414.9	nan	1000.49	4057.09	21554.4	10879.7	36887.8
Q969E1	LEAP2	Homo sapiens	47516.2	76750.2	43049	12145.7	2184.29	44999.2	1.17874e+06	20484.4	2367.31	51928.1	287934	83858.2	5084.28	38100.1	4788033	nan	101823	31461.9	21112.5	132806	103792	8359.92	299112	60579.7	1786.99	51219.3	25843.2	nan
Q969P0	IGSF8	Homo sapiens	20905.5	95956.8	9669.65	28195.3	1395.21	142066	88341.3	129593	3822.66	64082.8	72370.4	68603.7	6440.64	31192.6	66347.4	nan	17803.4	8405.93	12627.8	20674	43463.4	28085.5	17.7025	34047	13213.6	8745.28	12149.7	8620.79
Q969Z4	RELT	Homo sapiens	28847.4	51420.5	6748.31	20674.4	22505.2	39397.6	91210.3	61796.2	2880.43	73201.4	17920.6	36833.1	2278.38	20950.9	5749.25	nan	59668.8	19275	25971.8	13407.4	5278.62	22756.5	34334.3	nan	13779.9	15992.3	10664.8	nan
Q96AP7	ESAM	Homo sapiens	7600.23	44252.5	1558.98	7876.09	nan	2111.93	118196	7758.62	678.937	nan	25646.1	nan	665.828	2905.95	nan	nan	7470.03	10124.6	1665.09	11445.7	2400.63	nan	12233.9	87280.9	nan	4165.15	1335.8	4240.51
Q96C19	EFHD2	Homo sapiens	nan	nan	nan	405.541	2106.86	17.8562	nan	nan	560.072	nan	nan	nan	119.647	459.941	2.21074	nan	nan	643.983	70.952	1187.5	nan	224.7	nan	16769.3	1210.83	4556.14	191.177	362.611
Q96CG8	CTHRC1	Homo sapiens	2402.87	nan	14745.9	1200.05	nan	8253.5	nan	26381.5	1160.53	17336.2	9160.74	7743.05	548.419	4135.95	nan	nan	5988.01	2116.08	2549.22	5756.53	4665.74	7925.36	6483.45	nan	2415.58	2805.68	371.027	47097.4
Q96D15	RCN3	Homo sapiens	1056.71	nan	839.469	1.20182	nan	1.80339	9033.33	11433.1	1137.58	6739.37	42819.5	7153.6	292.549	437.157	257220	nan	4998.06	3057.77	746.925	3446.59	2947.17	nan	12461.8	20460.1	749.066	870.392	nan	6.94971
Q96DA0	ZG16B	Homo sapiens	21257.1	19441.6	3566.93	18985.6	56014.5	26179.8	301491	84443.1	1009.8	55429.4	109135	54365.4	4303.77	7399.67	603203	nan	188415	42077.8	10901.3	30798.5	16284.3	7043.07	171803	571721	2018.77	16461.8	6223.3	20344.7
Q96DR8	MUCL1	Homo sapiens	14299.2	35112.5	79734.8	62566.1	277841	nan	3.70789e+06	145888	7963.23	305902	1.09372e+06	368355	nan	39893.4	5.54349e+06	nan	278725	73872.6	20606.7	150136	13835.7	nan	450051	1.881e+06	24719.9	124661	4169.9	416362
Q96FE5	LINGO1	Homo sapiens	3572.15	129985	nan	2427.02	17053.1	29435.5	729091	5292.33	128.899	2225.78	117299	3955.3	26.7157	2080.53	1.76195e+06	nan	119071	3387.62	511.668	34558	6583.33	699.594	166468	700979	nan	3236.91	80.4923	nan
Q96FE7	PIK3IP1	Homo sapiens	1.95952e+06	8628586	3.10087e+06	2.22328e+06	1.45016e+06	4422395	37914132	1.72574e+06	371896	2.99426e+06	15984346	3.33298e+06	266692	1.98348e+06	127438416	nan	6.57041e+06	702878	1.20491e+06	4280982	771580	250216	18627598	9844440	171452	1.4079e+06	1.29426e+06	578022
Q96GP6	SCARF2	Homo sapiens	nan	3844.86	32483.8	nan	nan	9158.5	153620	nan	nan	39518.6	160626	31194.4	950.761	7715.28	431089	nan	nan	3277.46	3549.09	15451.3	nan	nan	120851	nan	nan	8588.11	nan	nan
Q96GW7	BCAN	Homo sapiens	101923	306707	41402.8	183460	175499	78917.9	767386	94326	6800.15	137799	437323	143884	10548.9	69754.1	1.91246e+06	nan	212148	88436.7	98160	161047	69708.2	25626.1	175063	1.16125e+06	21528.5	80355.9	35508.5	98283.2
Q96HA4	C1orf159	Homo sapiens	5808.49	16794.4	168816	nan	nan	1419.49	42027	nan	498.772	17337.8	39818.4	21718.1	14648.1	13745.5	317128	nan	34906.4	nan	23954.4	7484.12	3127.21	71943.6	35669.6	nan	2556.19	1559	654.698	nan
Q96ID5	IGSF21	Homo sapiens	159.762	3307.03	nan	nan	1908.12	994.499	132782	3137.07	nan	nan	4110.33	nan	nan	nan	527503	nan	11688.3	nan	nan	2166.59	1144.03	nan	9564.51	69437.5	3.24609	437.144	nan	nan
Q96IY4	CPB2	Homo sapiens	1314.48	nan	3565.33	5319.28	7879.8	1674.98	nan	nan	2215.12	nan	nan	nan	811.022	1164.39	nan	17558436	283.57	1831.37	631.957	nan	nan	2051.68	nan	nan	199.414	1406.22	3837.77	4124.48
Q96J84	KIRREL1	Homo sapiens	2832.48	3443.19	2637.93	367.746	2873.05	16123.6	46783.2	45349.1	2417.41	12924.3	nan	17661.2	637.36	4556.31	96097.1	2.85409	10522.2	2357.21	1215.66	8502.76	4426.35	1898.9	4792.6	nan	3074.41	3206.19	993.657	6114.18
Q96JF0	ST6GAL2	Homo sapiens	2844.07	14035.6	nan	nan	11216.1	4323.73	159972	26355	1050.41	13232.7	30043.8	7899.05	nan	5276.12	481636	nan	23120.5	nan	1018.53	15861.6	4522.46	1299.39	25554.8	47879.7	1624.39	3860.08	nan	2168.52
Q96JQ0	DCHS1	Homo sapiens	8748.01	10765.6	6068.61	15072.6	nan	16495.7	nan	18858.6	3514	8048.98	nan	14999.2	1353.81	3162.92	nan	nan	14342.4	8327.2	2212.19	nan	9870.2	4953	nan	nan	3050.91	2051.3	1953.53	nan
Q96KP4	CNDP2	Homo sapiens	3328.7	nan	945.796	nan	15251.4	7918.49	nan	2885.01	3059.6	18968.2	nan	8286.94	717.999	2859.75	nan	nan	nan	5742.19	1087.03	3391.1	2148.97	2309.66	nan	27104.3	1172.55	11289.3	6.71093	668.754
Q96MG2	JSRP1	Homo sapiens	9991.71	17897.3	2430.57	nan	3635.59	9678.74	14592.9	nan	nan	9650.71	nan	10900.3	nan	nan	nan	nan	9325.68	7661.92	3234.27	3576.43	nan	6384.65	11388.5	6129.99	6108.35	nan	2688.39	5215.99
Q96NY8	NECTIN4	Homo sapiens	11980.3	38590.5	33858.9	14859.5	5000.44	30069.1	16559.6	143918	8303.74	40717.2	nan	31138.4	6361.2	19474.6	86564.2	nan	12339.8	18510.3	8356.56	9732.52	17048.5	16756.8	27.7467	33274.3	18742.8	1334.76	14661.6	21343.8
Q96PD5	PGLYRP2	Homo sapiens	6835.97	101.128	13149.2	34035	555.735	2011.16	nan	23957.1	8693.33	1885.24	823.722	6.65687	7600.82	15285.8	nan	56105184	4789.74	13391.8	9473.47	31366.8	3045.91	5155.48	6168.41	nan	5995.99	26702.1	34502.5	32450.1
Q96PX8	SLITRK1	Homo sapiens	nan	19396.3	nan	nan	4527.85	4395.15	nan	73027.2	nan	23190.1	13843.6	nan	3834.18	3612.88	nan	nan	nan	nan	7579.25	nan	23717.4	3705.51	nan	60130.6	6439.95	nan	nan	7073.22
Q96RW7	HMCN1	Homo sapiens	14612.9	237054	34940.4	8132.72	nan	69869.2	9886.72	656418	5376.55	62778.2	1318.72	117528	3762.29	44558.3	10.2396	nan	5697.21	5205.1	9582.15	5912.93	11176.4	17267	30290.8	nan	25095.9	372448	7816.37	967.1
Q96SM3	CPXM1	Homo sapiens	348.219	nan	4881.63	nan	nan	903.567	13397.5	5005.75	319.062	1377.98	nan	2551.64	120.203	2897.93	nan	nan	nan	nan	nan	nan	2215.52	668.721	nan	nan	2252.9	nan	nan	1298.66
Q99075	HBEGF	Homo sapiens	2203.67	6187.08	781.821	nan	2247.55	4367.21	320029	5827.18	nan	8331.79	136754	5222.24	nan	1292.17	399389	nan	12970.8	182.932	419.919	7389.28	602.843	395.65	13643.7	490886	253.722	1505.74	236.748	1869.71
Q99497	PARK7	Homo sapiens	nan	nan	1731.77	nan	6947.21	462.289	3.67372	635.455	241.779	1035.04	nan	nan	138.696	561.585	nan	nan	1177.21	950.201	4418.51	2859.97	3818.25	259.781	nan	nan	537.082	2067.18	nan	3749.66
Q99519	NEU1	Homo sapiens	1407.74	nan	nan	nan	nan	5779.27	nan	35627.9	943.79	2561.03	19366.4	nan	804.919	nan	nan	nan	nan	nan	143.493	nan	5987.74	1570.39	1055.16	nan	699.424	nan	1450.25	2.43266
Q99523	SORT1	Homo sapiens	19330.5	48332.5	5986.62	120619	61921.9	67679	258639	79668.4	1774.79	85132.3	254001	94160.7	260.319	19108.1	2.63323e+06	nan	73954.5	28056.6	12684.8	46042.8	38278.2	5229.11	164633	381950	6629.36	18008.7	6670.01	1.24404e+06
Q99574	SERPINI1	Homo sapiens	2598.5	nan	650.013	nan	6632.14	1605.84	nan	2918.13	nan	nan	1.56089	nan	nan	1057.82	nan	nan	5278.17	2102	nan	4587.21	954.463	139.334	nan	38738.5	1083.94	1371.82	nan	756.529
Q99674	CGREF1	Homo sapiens	nan	5954.21	nan	nan	1928.28	2374.57	82826.9	4154.61	nan	nan	31076	nan	nan	1459.87	296473	nan	4704.76	2381.9	nan	2912.79	nan	470.365	17489.2	nan	948.513	958.359	nan	nan
Q99715	COL12A1	Homo sapiens	152484	569782	363055	212196	108412	248777	5539461	847136	39158.2	436182	1919307	448268	26927.4	195246	12875494	2769.76	651925	153925	93168.1	485294	164760	67806.8	1.50594e+06	1.39763e+06	77227.6	95896.1	49462.9	252688
Q99733	NAP1L4	Homo sapiens	nan	nan	nan	nan	18362.3	21892.2	262223	15524.7	672.78	19835.9	95767.9	16230.4	933.703	11489.8	852616	nan	71538.1	5944.15	4355.94	8294.03	8940.54	nan	37406.5	375423	5070.57	11067.7	nan	4946.64
Q99969	RARRES2	Homo sapiens	8442.59	nan	6347.02	nan	nan	5713.63	nan	nan	3368.5	3545.49	nan	11580.1	233.924	1102.93	nan	nan	6022.26	1238.71	1613.3	nan	3604.63	613.99	nan	nan	1152.71	1421.5	1917.64	2443.11
Q99983	OMD	Homo sapiens	6593.09	91892.6	12531.2	36211	nan	74801.9	nan	318242	10848.3	108111	nan	117553	15593.3	6598.2	nan	60.812	nan	49716.6	6365.42	nan	55634	17338.2	nan	nan	13749.9	nan	10777.3	12.7821
Q9BQ51	PDCD1LG2	Homo sapiens	5816.34	59217	12285.1	9051.57	nan	35347.1	nan	66474.8	1064.52	33759.3	10860	43303.3	1092.46	15546.5	nan	nan	39500.2	2037.92	5165.77	9558.62	10614.7	3765.19	20916.8	383871	3601.5	1029.55	2449.77	8039.94
Q9BQE4	SELENOS	Homo sapiens	318.164	nan	nan	1023.45	nan	3057.31	47392.6	2736.72	nan	6307.69	3435.83	1216.42	nan	606.973	10220.8	nan	993.652	463.14	nan	1653.35	nan	nan	5250.87	18792.1	nan	267.21	546.183	nan
Q9BQT9	CLSTN3	Homo sapiens	982.458	31800.1	1046.28	nan	nan	13439.1	7.94136	25053.7	4904.13	7437.01	13302.7	28484.2	391.652	1951.32	nan	nan	3166.4	nan	1871.89	nan	14275	3622.38	nan	nan	2676.82	nan	2124.27	nan
Q9BRK3	MXRA8	Homo sapiens	68899.3	446442	127427	93657.3	12662.2	247563	278539	804989	78258.6	375347	40441.9	422290	33857.8	154320	53.9828	nan	31885.3	18208.9	39360.6	4537.89	38690.8	225546	68760.4	28754.5	107556	1218.37	91821.6	84310.9
Q9BRK5	SDF4	Homo sapiens	9476.5	5520.92	11496.5	nan	19011.7	13975.7	1.51549	21992.2	1884.8	17406.3	25397.9	23621.9	6467.43	1071.98	9.04256	nan	17408.5	1484.95	6933	24648.9	23204	2688.99	18243.5	109402	2691.18	6608.36	1126.33	54044.1
Q9BRT3	MIEN1	Homo sapiens	22378.2	42449.2	61611	15241	2785.66	81050.6	458700	63394.9	5370.54	53466.4	91573.3	60686.7	3476.96	25975.6	860196	nan	121009	20689	10967	22191.4	4610.52	33818.8	34718.2	33931.3	7269.17	14754.4	6099.22	440.465
Q9BUN1	MENT	Homo sapiens	750.004	nan	2535.94	9110.06	12669.8	nan	30158.8	nan	2227.46	nan	13714.1	nan	nan	nan	193163	6655992	4355.66	4047.1	671.463	11086.2	nan	nan	29543.7	152234	1306.06	2849.41	nan	12472.3
Q9BX67	JAM3	Homo sapiens	6585.44	36710.7	9049.7	7489.36	2060.56	10459.4	42373.9	71603.2	822.742	19606.5	19548.6	30746	3058.84	11534.8	58820.5	nan	13900.3	10076.5	4631.6	5324.05	14124.9	10821.5	18164.3	16793.4	5066.47	3034.39	2321.5	7508.96
Q9BXJ3	C1QTNF4	Homo sapiens	12029.9	59179.9	11486.8	10865.7	13068.2	30190	158527	48544.2	4187.12	51556.9	96583.5	47472.1	1004.45	19388.2	497050	nan	56478.8	15599.4	9063.78	39098.9	24573.4	6556.39	118826	404470	7045.47	6589.23	3893.12	9962.86
Q9BXN2	CLEC7A	Homo sapiens	2117.3	nan	2168.91	nan	nan	23453.4	393078	21212.6	460.842	19859.2	nan	43202.5	nan	nan	1.2427e+06	nan	20725.5	nan	nan	15271	5274.78	313.047	25957.9	nan	1335.01	nan	nan	nan
Q9BY67	CADM1	Homo sapiens	77133.9	174714	82858.6	44095.9	37472.8	182277	206378	92349.8	15726	105254	61838.5	114046	6599.54	41266	318609	470.313	164826	49059.5	24469.3	75949.4	36220.2	26056.9	198190	78720.6	17108.9	31596.1	28578.7	355451
Q9BYE9	CDHR2	Homo sapiens	1398.05	121.831	1575.8	1268.52	5977.45	3286.24	8.12001	17726.4	725.419	3697.81	19928.9	21609.2	1135.44	3627.69	nan	nan	3387.56	1328.93	1763.23	3565.86	5094.86	743.785	29.7936	nan	1624.38	3720.71	267.898	2271.51
Q9BYJ0	FGFBP2	Homo sapiens	1678.28	1269.33	1496	nan	nan	1713.87	9078.67	1821.69	77.0296	nan	5622.03	nan	27.309	331.976	nan	nan	nan	589.272	nan	3193.75	98.0973	341.285	1.28937	nan	nan	696.582	nan	nan
Q9BZJ0	CRNKL1	Homo sapiens	6042.52	16776	7427.24	nan	nan	14006	146802	22459.4	7724.41	32962.6	nan	35906.7	2843.31	nan	nan	nan	nan	6555.07	7763.17	nan	nan	nan	nan	nan	6347.94	nan	6621.66	nan
Q9GZM5	YIPF3	Homo sapiens	1.73284e+06	1.81161e+06	1.54432e+06	392827	5183978	4263631	92213072	6340287	573383	1.95614e+06	49441404	4.08223e+06	256777	1870402	562870656	nan	15854974	1.3098e+06	1.3275e+06	4.97853e+06	37536.3	588442	21531398	128879144	294265	2.97731e+06	557424	156641
Q9GZX9	TWSG1	Homo sapiens	89761.7	289892	10959.9	25803.4	78634.9	191264	1.30423e+06	474354	3074.22	110903	283357	100176	3754.15	51488.1	605798	nan	165596	39113.5	22918.2	91615.8	32492.4	29064.3	49646.1	3270940	6072.58	70279.7	22488.3	26749.2
Q9GZZ8	LACRT	Homo sapiens	3290.6	125711	nan	51194.2	nan	16635	nan	nan	nan	45318.1	22395.1	25879.7	nan	nan	2703170	nan	46478.5	18382.4	10676.4	211030	nan	nan	118086	283689	962.565	11004	16180.2	nan
Q9H299	SH3BGRL3	Homo sapiens	63274.9	607796	27232.9	55551.4	499.173	84506.2	2.08409e+06	729103	4456.39	90281.2	288534	115901	33014.7	140950	303167	21832420	82671	52711	49322.7	57342.2	104092	47014.6	10869.1	87.4758	60080.4	36881.3	20794.6	43574.1
Q9H2A7	CXCL16	Homo sapiens	3711.07	10028.3	11670.6	6155.04	10018.6	10964.8	64012.4	1.34426	5157.09	14047.1	70239.9	19002.5	1433.18	11314.2	170281	nan	57643.6	nan	9047.25	16415.4	21280.3	nan	62976.5	49764.5	7496.37	8506.09	4304.73	nan
Q9H3G5	CPVL	Homo sapiens	790.202	nan	1383.69	591.625	nan	965.329	nan	15420.7	2346.87	2374.32	nan	2637.81	1705.97	836.904	nan	nan	nan	790.158	1188.29	nan	3161.31	4002.36	nan	nan	2357.93	955.891	232.591	44764.5
Q9H665	IGFLR1	Homo sapiens	17950.4	90233.1	11007.2	16072.3	17756.2	95541.7	468986	22003.2	1874.02	77691.1	145716	63779.9	3638.84	16591.5	922419	16.9027	85800.9	22333.6	12445.2	69720.2	33664.1	7615.1	169817	415835	4523.14	21421.5	9996.09	1.76851
Q9H6B4	CLMP	Homo sapiens	3136.63	30130.9	6057.01	5077.01	nan	9975.15	30033.8	71357	916.781	8633.72	nan	1718.72	5342.13	14401.8	nan	nan	1809.71	1078.78	5454.68	nan	6981.94	1298.46	nan	nan	4810.87	1176.07	884.208	532.696
Q9H756	LRRC19	Homo sapiens	1408.39	44711.1	1945.8	nan	nan	5688.84	nan	1603.31	224.633	5403.75	nan	16057.9	nan	2675.25	nan	nan	nan	nan	301.055	nan	1431.14	794.5	nan	4.13996	170.525	nan	552.417	nan
Q9H8L6	MMRN2	Homo sapiens	10588.8	52473.5	15259.7	26812.5	14715.1	53698.2	187667	63656	4018.68	109668	96029.4	139686	1598.31	19307.3	6001051	12351387	56558.8	nan	5768.62	16117.1	30545.7	11359.6	74365.3	260621	6608.29	25389.6	16486.2	34276.9
Q9H9P2	CHODL	Homo sapiens	1430.79	nan	20373.1	4344.63	nan	6761.93	nan	29497.3	1599.13	2477.3	5571.91	45294.2	658.155	2554.58	nan	nan	36711.5	3577.29	11527	21239.9	1162.41	2360.1	48315.8	63854.9	4575.94	4111.94	1639.94	13677.4
Q9HAT2	SIAE	Homo sapiens	nan	2842.48	1851.25	nan	nan	4979.5	nan	15400.9	3618.81	10675.3	nan	4645.51	275.14	nan	nan	nan	nan	nan	429.956	nan	3734.61	3725.89	nan	nan	3629.69	nan	2961.63	1545.58
Q9HBB8	CDHR5	Homo sapiens	535.065	824.377	9715.89	nan	nan	3.96864	nan	13050	497.36	3.74549	nan	8.75628	90.9519	16112.7	nan	nan	nan	1183.4	nan	1903.45	2374.71	14047.8	nan	nan	2268.76	nan	290.864	1811.96
Q9HBR0	SLC38A10	Homo sapiens	1963.49	17461.6	11849.1	25031.3	13857.7	11280.2	72923.9	nan	nan	18492.8	44787.3	20516.3	nan	10545.7	88317.9	nan	21025.8	13529.2	7080.43	32509.4	1.00323	6530.39	18599.9	162242	2768.11	10700.9	6137.42	8950.04
Q9HBW9	ADGRL4	Homo sapiens	18830.8	29371.7	30213.5	nan	nan	33348.2	382621	3407.86	4963.05	28444.5	194071	34801.8	2532.12	25367.1	350441	nan	65630.4	51115.7	24037.3	66902.5	35592.8	446.429	126926	nan	13262.1	28843.8	nan	nan
Q9HCN6	GP6	Homo sapiens	8211.44	118205	24117	14550.5	14231.7	39722.3	10507.1	37235.7	6574.95	41131.7	30534.7	52659.7	1645.4	16973.9	nan	nan	46511.7	8820.39	6715.55	5243.1	10256.8	6566.78	2.92715	nan	8006.88	11365	7073.83	44483.3
Q9HCU0	CD248	Homo sapiens	74072.5	374809	155885	34773.1	34008.9	122102	450281	209463	27738.8	175903	213992	110093	20721.4	143442	140613	nan	144665	56191	50426.2	129497	121994	45586.6	230262	3547.06	56525.2	60551.2	39504.1	98453.3
Q9HD89	RETN	Homo sapiens	54053.1	117486	24614.2	53768.1	4509.11	123981	566693	58206.7	3427.24	109548	523133	127579	8094.58	59193.2	13601.1	nan	132864	9299.73	17730	54090.3	50542.7	17572.6	92623.6	24.7076	4042.06	192998	34296.2	6244.04
Q9NNX6	CD209	Homo sapiens	6426.48	25501.8	8253.95	1404.37	34235.9	23685.7	255573	24986.5	1759.07	21510.7	1981.34	66400.5	1770.02	8997.99	379500	nan	197238	27130.7	19021.9	19222.6	642.213	11931.9	21226	237976	8481.99	49030.7	3687.85	8469.53
Q9NP84	TNFRSF12A	Homo sapiens	2700.2	128695	nan	nan	12553.9	3144.24	3.2493e+06	16055.6	nan	126179	378243	108443	nan	8920.98	6.53852e+06	nan	84741	20553.5	4014.41	58364.8	14816.8	6213.02	93174.1	1.37216e+06	1957.33	41114.9	nan	8153.33
Q9NPF0	CD320	Homo sapiens	30838	128733	17170.6	5481.55	18410.3	85360.4	1.087e+06	4473.24	3752.67	56591.4	403525	55787.4	2259.74	36721.5	2169307	nan	84871.4	7179.75	11347.4	65802.9	59356.4	4224.74	582049	294890	6645.42	19979.1	8057.37	nan
Q9NPG4	PCDH12	Homo sapiens	2352.97	nan	40706.7	3.89243	nan	2642.42	nan	6964.92	617.611	2407.41	107093	6768.32	896.239	3265.37	nan	66.9622	1472.07	1576.05	405.939	2849.49	1652.27	3873.12	2.80061	nan	919.682	862.728	nan	nan
Q9NPH3	IL1RAP	Homo sapiens	4674.46	12482.7	650.047	4328.17	5346.56	8524.82	nan	19223.5	453.863	2017.74	nan	9817.03	1723.92	2273.04	nan	27.7697	17742.2	2392.1	1899.74	5338.02	2925	1170.2	76.2865	24.5159	784.497	213.346	nan	1583.52
Q9NPY3	CD93	Homo sapiens	7930.45	20797.1	937.38	nan	2576.41	12022.4	34815.6	7466.65	1498.75	nan	59064.4	6817.59	277.537	6740.88	nan	669286	10400.5	2803.33	733.831	10216.8	250.584	nan	10406.7	nan	315.49	3818.35	nan	nan
Q9NQ38	SPINK5	Homo sapiens	12229.7	81526.3	80636.8	34926	60949.6	68891.9	1.45083e+06	nan	4259.16	75326.8	270593	142119	3576.37	42113.8	6.63369e+06	nan	186077	80307.1	23554.9	223028	78779.4	13672.4	624144	326594	11248.4	60739.3	17467.2	nan
Q9NQ76	MEPE	Homo sapiens	5412.09	3846.54	2609.23	10726.6	2724.22	35298.8	60908.8	29183.6	367.155	nan	16426	nan	nan	1503.58	26218.4	nan	1839.66	4946.63	1116.3	6701.29	2943.7	nan	23571.8	24031.9	3291.44	1976.94	nan	nan
Q9NQ79	CRTAC1	Homo sapiens	504.137	nan	nan	930.733	1579.11	nan	0.990168	1645.02	477.469	nan	nan	nan	115.029	nan	nan	776795	nan	nan	128.049	nan	nan	352.251	nan	nan	773.482	373.216	203.769	16202.9
Q9NQ84	GPRC5C	Homo sapiens	1267.83	nan	12331.5	9687.23	1407.07	33326.7	121256	38428.4	1409.77	56938.8	nan	29773.6	2292.81	5841.26	nan	nan	33414.8	5281.19	4275.2	5048.59	6103.69	12991.5	17812.7	524131	6485.84	2113.81	1919.57	92962.1
Q9NQC3	RTN4	Homo sapiens	7271.04	32875.7	nan	11888.2	15735.5	26886.2	32496.9	36162.5	nan	36580.7	nan	45338.9	nan	10250.2	nan	nan	68390	19227.9	2094.1	4594.99	13986.2	1801.3	7306.62	nan	11483.9	nan	2286.85	nan
Q9NRR5;Q9UHD9;Q9UMX0	UBQLN4	Homo sapiens	238.483	39694.9	761.814	201.27	5485.49	11204.5	11.9716	1222.08	nan	2061.1	115887	24202	31.7464	nan	330303	nan	196051	618.483	212.657	9583.17	576.883	nan	44321.9	58891.4	197.639	nan	nan	nan
Q9NRX4	PHPT1	Homo sapiens	3628.18	nan	nan	nan	nan	5.15163	nan	119405	1254.62	nan	19991.3	nan	1272.97	1736.61	35.0164	nan	nan	2339.84	787.988	nan	13567.1	1480.64	14159.4	nan	3774.55	1738.1	1435.77	nan
Q9NS15	LTBP3	Homo sapiens	7923.14	5878.15	2334.74	nan	nan	1458.59	31882.4	nan	1433.14	2983.07	27866.9	16566.1	447.778	4587.15	32607.1	nan	nan	nan	771.098	nan	nan	nan	39290.5	nan	nan	nan	25285.1	nan
Q9NX74	DUS2	Homo sapiens	43573.2	119677	161306	51251.6	12024.5	40424.5	504309	270385	23130.5	97520.8	273315	136212	11254.7	67627.9	558192	nan	171515	72825.3	71556.6	46246.5	61356.5	59406.8	150897	199165	58794.3	24563.4	20969	32376.9
Q9NZH0	GPRC5B	Homo sapiens	nan	nan	7685.51	9133.65	1627.4	14581.1	8.62108	22296.8	2744.97	1915.4	nan	13467.5	2639.01	3483.88	nan	nan	9498.4	1304.19	2125.47	9331.48	7910.47	7268.18	2498.53	417484	8718.8	761.799	2658.48	35026.3
Q9NZP8	C1RL	Homo sapiens	52654	140425	99586.9	63975.4	46768.3	224785	86692.7	483291	68326.4	227845	121834	219412	41929.5	94580	165088	147869520	129713	57852.8	69049.3	44391.1	86893.5	131602	136601	192913	116493	45190.9	66584.3	238399
Q9NZW4	DSPP	Homo sapiens	nan	81666.9	nan	9820.03	9783	7034.54	10823.9	nan	nan	nan	10941.1	nan	nan	nan	78776.6	nan	5549.01	1602.02	2373.98	5373.38	10806.7	nan	8535.37	35603.9	nan	nan	nan	nan
Q9P121	NTM	Homo sapiens	20292.3	135436	33373	18309.3	21470.9	93524.6	20327.3	83604.4	6873.47	98037.3	65227.2	83329.8	4888.81	40965.6	156590	5.04104e+06	83424	34877.4	16619.4	47981.7	45754.3	11079.9	49962.6	124315	14702	10044.4	8878.45	26814
Q9P2P6	STARD9	Homo sapiens	4631.85	39009.8	11539.9	10173.1	26384.8	20931.2	54979.5	nan	nan	26462.3	29608.5	28638.8	nan	19532.7	431022	nan	30357.4	nan	nan	12477.4	29172.1	nan	36753.4	128788	nan	1029.96	6020.74	35516.8
Q9UBC9	SPRR3	Homo sapiens	1619.85	86557.1	42232.7	3051.94	nan	4198.84	nan	nan	1929.49	10351.3	nan	18337.8	6665.36	791.183	nan	nan	1173.25	28212.5	9656.28	nan	67446.5	nan	nan	nan	9907.62	nan	2350.61	nan
Q9UBG0	MRC2	Homo sapiens	53.7893	0.177385	17.8766	nan	nan	0.163709	nan	495.618	1.18121	nan	0.109242	nan	0.571903	nan	nan	82.5911	nan	7.64284	7.30969	nan	82.6792	592.351	nan	nan	26.7469	nan	nan	nan
Q9UBP4	DKK3	Homo sapiens	nan	1290.46	nan	nan	2277.7	nan	50256.8	nan	nan	nan	16911.9	nan	nan	968.019	298712	nan	8643.61	nan	nan	5126.44	nan	327.985	8718.29	39237.2	292.183	1193.33	nan	2.31079
Q9UBR2	CTSZ	Homo sapiens	nan	10109.8	6200.09	nan	nan	2183.6	17672.8	36573.3	4985.35	nan	nan	22868.6	16537.9	6978.75	nan	19.9784	nan	nan	10438.3	nan	24451	6088.94	nan	nan	7193.7	nan	11528.2	10238.2
Q9UBX5	FBLN5	Homo sapiens	239417	396182	296371	131650	55919.2	576209	17311882	54421.7	45001.5	698197	4.63157e+06	981272	28369.7	324812	30626134	nan	951962	138350	92345.9	802095	72596.3	44013.1	3.26464e+06	76539.1	30619.6	283196	90316.8	45502.4
Q9UGM3	DMBT1	Homo sapiens	69292.6	775754	5314.13	19559.2	195076	121409	3.86551e+06	255.725	213.699	82168.8	256405	111344	13.4185	20636.7	4.84643e+06	nan	148217	31787.8	17508.8	143052	75447.6	43093.4	113558	2.1668e+06	2056.58	90014	1789.53	16601.8
Q9UGM5	FETUB	Homo sapiens	9877.35	nan	291.21	23032.6	65812.5	8278.96	nan	nan	4033.72	nan	nan	35860.1	2412.74	6673.06	nan	2950870	4361.02	35681.3	2597.48	9036.94	1828.06	4736.41	nan	nan	2453.96	13458.2	9691.08	10937
Q9UGN4	CD300A	Homo sapiens	8552.89	184973	55406.7	26303.4	43393.6	46323.1	713992	6763.13	4896.87	59645.2	247944	353500	6071.75	35303.1	816901	nan	215254	27648.4	17596.2	99042.3	5036.73	14242.1	239706	338986	2540.75	44496.1	15650.5	nan
Q9UGT4	SUSD2	Homo sapiens	4088.73	19.48	8520.87	3661.54	nan	6411.78	nan	96484.9	10427.4	90220.8	nan	nan	2440.28	8239.16	nan	nan	21001.9	nan	44745.2	nan	73123.9	2003.93	nan	nan	13614.1	nan	1610.94	1495.81
Q9UHF0	TAC3	Homo sapiens	19608.8	68687.6	7007.28	34618.8	34834.6	31770.8	337332	11101.1	966.827	17876.9	125743	26997.6	1663.53	19627.7	1.3386e+06	nan	68993.4	31542.6	9651.59	63283.1	8374.57	4574.9	18900.8	292498	4360.02	26247.7	5945.79	1804.4
Q9UHG2	PCSK1N	Homo sapiens	12583.1	6.92437	1467.09	4819.53	15841.7	72968.3	1.66317e+06	27463	586.754	83823.5	40789.5	99396.7	358.185	5795.74	617158	nan	155120	3621.75	914.235	9199.7	5843.08	1091.43	91436.8	271233	1222.34	21313.1	1080.18	15711.4
Q9UIB8	CD84	Homo sapiens	14102.7	123743	65674.2	44280.6	nan	73231.1	156554	92416.2	8131.85	113037	62726.6	145914	4764.86	32061.6	3157.08	294661	26728	6098.31	11792	15583.4	43870.5	26259.1	19089.9	29113.4	16501.7	3608.63	20547.8	160311
Q9UJ99	CDH22	Homo sapiens	nan	42443.7	12695.6	nan	5982.99	15041.6	53823.2	32903.9	nan	24148.5	28339.4	17954.1	nan	18063.2	431021	nan	43342	3719.77	5717.83	82414.6	nan	1471.27	43583	165585	nan	5928.13	2517.27	4197.95
Q9UJW2	TINAG	Homo sapiens	12670.4	280503	11735.6	5858.2	21500.8	69820.8	1.33686e+06	15523.5	1129.99	16968.7	177991	33157.2	200.626	21825.6	3.94308e+06	nan	59349.1	10780	2761.02	49131.2	8915.44	1230.18	690021	1.90518e+06	1936.44	14131.2	1675.78	6312.65
Q9UK55	SERPINA10	Homo sapiens	1007.66	10003.7	11166.2	4884.06	7365.28	nan	77021.8	nan	692.953	nan	13852.1	nan	567.917	16596.9	356937	4939573	35977	17302.8	3619.48	30175.3	nan	1158.55	nan	nan	nan	17682	4101.98	2786.36
Q9UKU9	ANGPTL2	Homo sapiens	9539.69	110468	24689.4	13590.7	14835.5	33261.7	221730	98463.8	4316.52	44821.7	33523.5	67989.6	2195.95	19880.1	1.14751e+06	nan	21404.9	5339.56	5691.33	27707	20434.3	15766.9	19735.2	178882	6265.78	15205	4119.15	9898.82
Q9UKY0	PRND	Homo sapiens	4614.21	nan	27.0986	nan	nan	nan	352396	29281.1	nan	nan	87352.8	9485.58	nan	6643.77	nan	nan	25820.4	7978.73	793.039	4528.49	2600.78	2804.35	24227.2	32791	941.348	519.575	nan	nan
Q9ULC0	EMCN	Homo sapiens	55636	nan	5616.83	8283.25	20444.6	14770.5	110366	nan	4080.84	21286.9	92613.3	7370.93	4706.32	12483.3	9230.44	nan	107123	18201.7	11277.3	27570.3	3020.54	5910.38	147808	110406	16437.5	35975.4	3000.45	3357.73
Q9ULI3	HEG1	Homo sapiens	33125.3	65342.3	36665	34969.3	48610	71828	269264	75479.1	5640.2	57241.4	124201	64666.3	3492.25	25491.3	433619	625.637	157764	34833	20082.5	57278.3	26637.3	10318.1	186437	323788	14126.5	32556	6507.81	72806.5
Q9ULV1	FZD4	Homo sapiens	2948.03	162967	nan	nan	nan	9980.96	nan	nan	nan	16706.7	154369	5117.83	nan	5002.99	nan	nan	nan	2582.12	1698.09	15875.1	17249.5	nan	745214	62712.9	nan	817.755	nan	nan
Q9UM47	NOTCH3	Homo sapiens	58373.7	134760	50134.4	24903.9	25162.7	69382.7	1.03835e+06	76831.7	6169.19	111280	586160	102434	5341.49	52561.9	1.8478e+06	nan	191353	30090.3	23461.2	114965	24970.5	17860.6	252663	816714	17308.6	33549.9	11414.4	39731.6
Q9UMD9	COL17A1	Homo sapiens	6528.47	24053.2	34074.3	5403.31	1840.1	15142.4	96471.2	nan	3617.04	11439.6	11127.6	10697.2	1416.5	4071.92	281652	nan	27871.3	18699.1	14377.7	42619.1	21259	445.84	21413	11754.4	3575.37	9229.36	3229.97	21267.8
Q9UMS6	SYNPO2	Homo sapiens	29306.2	472673	21994.2	33436.4	29606	45841.7	200485	44980.8	713.845	38820.8	10032.3	19655.4	1642.95	13479.4	nan	nan	9033.5	8235.68	10045.9	18111	25169.3	5731.77	31817.5	29519	1501.15	38022.7	6161.41	nan
Q9UMX5	NENF	Homo sapiens	28802.4	62567.3	20222.9	83384	33165.3	33319.1	484840	36362	2279.11	30062.5	182677	49558.2	1600.62	27198.5	2.48239e+06	nan	68944	28074.6	9267.98	61920.6	19523	9418.19	101161	543825	5343.51	12325.3	18712.2	2.87187
Q9UN70	PCDHGC3	Homo sapiens	2821.1	2736.6	4748.08	6128.03	1401.85	5232.03	nan	21102.6	2343.53	10897.9	7090.45	14010	1151.56	6965.09	nan	nan	5614.24	3299.17	2806.54	5709.18	13083.4	3357.15	nan	nan	2932.16	1638.05	1946.2	1465.64
Q9UNN8	PROCR	Homo sapiens	50260.5	895380	455508	79334.8	9200	1.28787e+06	1350080	613271	22168.1	397921	282665	575388	10797.6	116024	232220	1.14074e+06	179880	28924.6	31532.9	78423.2	297522	50765.3	584856	176420	84408.9	30547.3	38548.9	149266
Q9UNZ2	NSFL1C	Homo sapiens	8363.2	11990.5	5432.22	nan	3410.57	2813.87	165647	22287.6	1368.73	nan	16956.5	18547	nan	1155.3	526562	nan	30274.7	5343.95	2338.55	11923.6	2409.36	995.88	nan	149294	444.154	2336.33	584.435	nan
Q9Y240	CLEC11A	Homo sapiens	352.594	nan	6600.99	3900.76	1437.85	4295.23	nan	19868.6	4070.83	10734.3	3411.33	nan	299.432	272.837	nan	nan	8441.06	1488.15	427.206	nan	4556.67	285.188	nan	25341	1153.26	665.134	728.79	1005.74
Q9Y279	VSIG4	Homo sapiens	558.419	156554	nan	nan	nan	2765.12	14.9086	44206.3	327.468	938.081	nan	921.432	59.153	8485.46	nan	nan	nan	1240.7	760.231	nan	5611.13	803.865	nan	nan	466.958	nan	203.564	nan
Q9Y287	ITM2B	Homo sapiens	1752.22	55681.4	2268.53	nan	3422.73	26476.3	188240	15158	941.244	17006	10167.4	24598.2	948.311	27137.2	550462	nan	nan	nan	4173.32	nan	6332.51	1183.4	13953.1	34821.3	120.373	3084.62	3492.27	nan
Q9Y4C0	NRXN3	Homo sapiens	1463.3	33185.5	2470.38	nan	23665.6	26804.3	135060	18480.3	405.609	17454.6	97609.6	32868.1	321.575	6422.43	1050688	nan	60201.2	4204.76	9770.51	36909.1	4039.62	8713.31	53360.5	385417	2488.73	11125.4	nan	11601.9
Q9Y5Y7	LYVE1	Homo sapiens	62122	404510	12089.9	51487.5	151635	30211.3	4.07055e+06	138879	1838.63	45738	2.15667e+06	50868	13073.6	57045.7	3349382	716656	198845	66060.7	26336	100251	33388.7	8552.39	863886	2.32122e+06	6527.2	106407	4200.26	10124.7
Q9Y624	F11R	Homo sapiens	1876.53	85956.2	2012.65	1671.45	nan	33233.7	248235	66881.8	2019.08	20051.9	17763.5	12851.9	782.549	10729	141758	nan	16224.9	3979.99	3904.31	12701.6	22979.7	11204.6	2.35084	nan	1955.5	8189.44	457.241	46233.4
Q9Y639	NPTN	Homo sapiens	3815.02	2194.39	4171.47	nan	8067.81	10773.2	37793.4	17090.2	1224	21216.9	25262.4	6495.07	595.622	4082.36	80378.8	nan	24236.8	4993.87	3801.31	12034.1	5930.85	4548.83	16849.3	128462	2154.96	3178.28	nan	nan
Q9Y646	CPQ	Homo sapiens	933.894	34773	4254.75	137.176	nan	8184.97	13.7	47610.7	5147.61	8833.15	nan	34961.9	1639	1893.64	nan	1.02205e+06	nan	nan	1944.35	nan	22925.5	1833	nan	nan	4245.39	nan	1084.02	1568.03
Q9Y653	ADGRG1	Homo sapiens	5295.73	25983.7	8118.25	19186	nan	4224.35	146888	29263.9	2315.64	48985.6	45940.4	62055.6	nan	15998.4	181991	nan	63446.6	10213.1	4676.5	33118	25735.9	7318.42	76654.4	422746	3065.57	12685.9	3838.75	6496.82
Q9Y6R7	FCGBP	Homo sapiens	2569.49	nan	1093.37	2109.76	1207.15	823.044	nan	1021.94	525.491	2157.38	nan	2307.1	172.346	555.572	nan	nan	nan	552.285	nan	nan	1620.45	353.568	nan	nan	393.969	nan	308.712	nan
Q9Y6Z7	COLEC10	Homo sapiens	302.198	0.659149	382.636	162.036	nan	nan	nan	7990.04	1817.26	nan	0.644032	56.6135	202.975	464.324	nan	467451	1446.12	613.987	198.311	nan	1460.69	414.473	nan	nan	191.479	104.169	602.464	nan

## Sheet: the negative group
ProteinAccessions	Gene Name	Organisms	N1	N2	N3	N4	N5	N6	N7	N8	N9	N10	N11	N12	N13	N14	N15	N16	N17	N18	N19	N20	N21	N22
A0A075B6I0	IGLV8-61	Homo sapiens	56020.7	11820.6	nan	86435.6	84326.5	394.648	nan	9429.42	6172.07	80834.5	nan	nan	149224	37286.7	170775	nan	40391.9	nan	nan	15761.2	72092.4	69200.8
A0A075B6J9	IGLV2-18	Homo sapiens	8325.53	15712.2	nan	77289.1	9139.51	2511.62	nan	1004.05	1155.96	nan	nan	nan	17782.1	4159.74	nan	nan	20105.9	nan	nan	nan	28159.7	62046.1
A0A075B6K4	IGLV3-10	Homo sapiens	172238	239354	29795	657833	321584	165083	nan	132367	365302	603340	nan	189565	156609	90920.2	nan	86628.7	nan	nan	nan	89262.3	372229	260943
A0A075B6K5	IGLV3-9	Homo sapiens	400115	190715	nan	367486	364076	1.61235e+06	nan	166309	260464	552494	171563	781277	687782	857182	nan	nan	480068	16.127	nan	873320	333629	436071
A0A075B6P5;P01615	IGKV2-28	Homo sapiens	129764	20454.7	399638	141009	172845	83542.2	479686	182545	427296	48119.6	19630.3	25780.6	354677	251438	262017	380699	137345	25888.9	317223	91195.1	139832	31409.7
A0A075B6S2	IGKV2D-29	Homo sapiens	246158	97309.8	936645	1.91844e+06	447462	448.957	3564.69	109953	211001	205070	53544.9	525857	1441925	516041	102797	41537.1	71960.5	169429	2.63208e+06	141785	727775	572992
A0A087WSY6	IGKV3D-15	Homo sapiens	89532	3892.25	nan	162513	38198.7	247164	16.1726	40476.4	689879	72367.6	46332	782711	213891	75065.2	438459	nan	46653.5	nan	409781	201757	36502.8	29083.6
A0A0A0MRZ8;P04433	IGKV3D-11	Homo sapiens	418186	214541	1.934e+06	2599049	906049	765778	11149.8	106228	515943	352852	126436	1.23421e+06	4.00595e+06	2.55834e+06	159261	116346	573430	346416	630890	32683.8	1.0189e+06	1.45665e+06
A0A0B4J1V6	IGHV3-73	Homo sapiens	79140.8	6510.72	nan	20545.2	43438.8	nan	nan	6649.04	5570.52	15002.4	nan	21390	36651.4	nan	nan	nan	10203.6	nan	nan	nan	40768.7	51805.8
A0A0B4J2D9;P0DP09	IGKV1D-13	Homo sapiens	7017.26	3184.43	nan	6188.76	5842.98	nan	nan	3364.35	19558.4	24857.9	nan	nan	12746.3	2.42482	174841	nan	nan	nan	nan	nan	15803.8	17472.4
A0A0C4DH25	IGKV3D-20	Homo sapiens	327379	142186	981135	1.2545e+06	446614	2.12697e+06	704425	282503	311881	390204	111702	2.01364e+06	660110	784749	990094	331569	276551	805769	531768	217040	641443	1.9601e+06
A0A0C4DH34	IGHV4-28	Homo sapiens	34569	11804.9	nan	31414.9	27788.9	nan	nan	19782.1	14298.1	46428.6	23296.9	40299.3	104532	nan	nan	nan	nan	nan	nan	nan	80213.8	53657
A0A0C4DH38	IGHV5-51	Homo sapiens	26462.2	1811.81	nan	27460	60373.6	72303.5	nan	3511.09	408.922	23831.7	nan	nan	101355	nan	nan	nan	5.06571	nan	nan	nan	76631.8	9919.3
A0A0C4DH41;P01824;P01825;P06331;P0DP06;P0DP08	IGHV4-61	Homo sapiens	119842	16848.9	nan	137024	120049	47553.8	nan	19908.8	18685.7	74471.2	19911.4	65225.9	129409	12416.2	nan	nan	22346.9	nan	nan	19205.4	192230	101507
A0A0C4DH67	IGKV1-8	Homo sapiens	29660.4	25157.3	nan	132469	92193.5	66643.5	42262.4	9163.02	44866	43430.4	32812.1	114419	278569	21521.3	62484.8	nan	27328.6	206413	nan	38812.6	49708.3	126357
A0A0C4DH68	IGKV2-24	Homo sapiens	59750.5	40320.4	nan	57691	51571	30570	nan	7667.13	11078.3	41849.4	10345.1	38966.5	180767	nan	nan	nan	11202.3	nan	nan	13151.8	140962	51699.4
A0M8Q6	IGLC7	Homo sapiens	283742	619642	2944085	2.40926e+06	1222093	5234705	414870	172778	1.2196e+06	1.4076e+06	263284	4.35242e+06	2.84198e+06	2662745	8616630	1164094	840271	4.13896e+06	1318345	1.86163e+06	1.37567e+06	1.60314e+06
A1E959	ODAM	Homo sapiens	4641.94	nan	290247	23865.8	6038.33	54238.2	56980.3	4565.04	nan	nan	13015.7	17712.8	1305.75	31696.1	233448	318328	9370.4	541125	121114	nan	10717.4	15511.7
A6NGN9	IGLON5	Homo sapiens	908.517	nan	nan	2109.17	nan	2.02981	nan	3045.45	3118.8	nan	16497.7	2689.76	nan	1777.46	70656.1	nan	12983.4	nan	nan	5916.32	1176.18	1847.17
A6NI73	LILRA5	Homo sapiens	1005.11	nan	nan	30300.4	6117.17	12.6251	nan	8011.27	5508.42	nan	34742.9	70735.6	2206.31	1.70063	nan	nan	13279.3	nan	nan	20617.7	1646.15	3164.54
A6NL88	SHISA7	Homo sapiens	14461.7	11870.2	55812.6	22978.1	16221.3	32493.8	42054.9	9672.61	40919.5	2402.65	59486.6	14011.7	30633.6	43232.2	nan	9473.5	25010.2	26529.4	50166.6	46446.5	9146.91	nan
B9A064	IGLL5	Homo sapiens	935505	1.23141e+06	861695	1931181	1.86154e+06	2.0092e+06	1.73598e+06	366423	799535	1.84507e+06	334433	769872	2.85821e+06	1.36997e+06	1.99965e+06	1.30964e+06	386219	2.66335e+06	2.59629e+06	563071	2.07475e+06	1.20119e+06
C9JVW0	INAFM1	Homo sapiens	110893	95433.8	1.75896e+06	270575	150280	571119	1.38378e+06	75683.3	147144	142718	145541	152125	263722	234596	685759	736712	124030	916916	811848	223360	92177.5	173938
E1BH94	PGLYRP2	Homo sapiens	5524.96	7426.33	nan	5737.55	11133.2	nan	nan	10339.5	2.43592	8662.72	108.547	nan	43989.7	nan	nan	707820	3682.85	nan	nan	nan	9823.28	20323.2
iRT-Kit_WR_fusion	PGLYRP2	Homo sapiens	112785472	53971396	8247500288	229380944	122008936	3258574592	4327684096	43322920	182972080	166934064	382733280	1289816832	369534880	611882752	4169439232	2613073152	101202832	5016921600	6948368384	368395584	125025632	341625984
O00115	DNASE2	Homo sapiens	22686.3	2794.95	nan	23074.9	2562.17	1.71026	34476.8	13071.2	17639.5	7997.43	nan	66576.2	11848	4840.94	379497	25021.2	5510.88	31714.7	8.27942	nan	nan	33487.9
O00182	LGALS9	Homo sapiens	22624.2	nan	244072	72688.2	6011.16	143621	nan	16813.6	36774.2	nan	93965.9	61437	38077.5	10617.2	nan	nan	34617.5	nan	nan	43965.3	11360.2	23995.2
O00187	MASP2	Homo sapiens	212383	31923.5	504160	1.43563e+06	317070	64141.8	2.08644e+06	127107	487381	44978.2	34847.1	979695	1.6075e+06	359373	8168489	3.70648e+06	295809	5550167	728749	144055	223406	83687.1
O00241	SIRPB1	Homo sapiens	20229.1	4475.44	nan	116504	20652.5	nan	nan	19043.5	28662	5693.39	15963.4	60135	61500	95693.5	8041.34	nan	106902	nan	121000	41933.7	42283	42518
O00391	QSOX1	Homo sapiens	32353.4	24925.7	109976	101905	52870.7	46858.7	2714.66	46131.8	94279.1	55307.6	238809	71440.6	198662	90795.9	1.57663e+06	885158	117174	425441	10155.1	180074	59078.9	96619
O00468	AGRN	Homo sapiens	5296.01	4276.08	375053	47185.9	12440.1	88574.6	239136	4728.01	26870.4	5573.24	15338.9	19902.3	32545.2	39523.8	651232	571334	9859.12	645757	173488	26611.8	15022.2	26427.5
O00533	CHL1	Homo sapiens	4898.51	1155.26	23009.8	4296.91	1936.15	18782.5	nan	5676.12	2144.44	nan	6694.44	17862	1069.41	nan	2.9198	42060.4	3283.08	nan	73693.6	5248.04	4451.41	32356.5
O00560	SDCBP	Homo sapiens	5834.45	498.157	nan	13832.3	6199.65	59027.6	nan	21592.2	213499	3504.78	65675.9	5887.01	16436.1	2.62637	nan	nan	56377.8	nan	nan	770.941	5976.39	94100.5
O00592	PODXL	Homo sapiens	30340.3	23702	261355	46496.5	15492.1	59768.5	48945.4	29747	27276.2	19607.1	89252.7	62050.1	67348	73587.3	560233	131262	117380	384183	3.6982	29044.2	23163.2	82091.7
O14498	ISLR	Homo sapiens	21853.2	4613.85	1.85465e+06	46819.8	13912.8	375607	1.68241e+06	27876.2	135237	13600.6	67379.8	538879	89001.9	101302	81589.8	1.58078e+06	49640.8	2.6134e+06	1.62787e+06	106925	18314	9799.28
O14594	NCAN	Homo sapiens	45121.3	48689.5	nan	113408	46782.2	409262	nan	30927.6	49058.6	66507.7	202709	190249	155450	233509	1.20095e+06	nan	114170	nan	nan	103178	89658.4	158880
O14745	SLC9A3R1	Homo sapiens	467.382	1226.96	nan	453.146	nan	nan	nan	13921.3	25064	1478.22	5151.13	8078.46	4474.57	0.536373	nan	nan	1148.61	nan	nan	2752.95	1434.86	1.15047
O14773	TPP1	Homo sapiens	38776.9	nan	nan	11425.7	8127.33	nan	121554	17413.8	19362.4	6778.61	12332.2	48899.8	32403	55455.6	114732	90348.9	15509.4	17356.5	210608	10163.3	859.036	37895.8
O14791	APOL1	Homo sapiens	nan	120190	nan	11301.3	6078.29	3.25903	5.02388	3121.57	2114.24	23021.3	12860	nan	4771.23	8589.61	175981	66520.9	10046.7	268592	59228.5	nan	12313.8	23535.1
O14798	TNFRSF10C	Homo sapiens	30132.6	36309.5	120623	10650.1	nan	34782	71244.8	6465.44	14064.3	5889.41	15495	41090.2	29888.3	nan	427831	78340.7	23440.3	nan	107821	20916.4	22022.1	30368.3
O15173	PGRMC2	Homo sapiens	17504.7	151395	250581	92099.9	129965	363508	446157	nan	nan	33866.3	10251.3	nan	171705	133654	nan	148911	nan	nan	522497	48855.5	114240	nan
O15204	ADAMDEC1	Homo sapiens	42167.7	27084	198272	62793.1	7290.8	256648	546019	22164.6	44316	28978.6	49371.2	35757.3	96153.7	174701	66893.4	362553	nan	1.19855e+06	454762	55946.3	38343.4	nan
O15230	LAMA5	Homo sapiens	2480.49	2019.69	nan	16599.6	7295.51	4.34244	nan	1878.28	7462.56	3610.72	12391.8	5.10583	20302.6	32119.9	1.67097	2.51695	2291.49	nan	15.9835	16954.4	4991.49	nan
O15240	VGF	Homo sapiens	123494	122267	2.67755e+06	655282	311180	1.14505e+06	2.38791e+06	103564	172041	158713	612170	397998	634843	784413	3170207	3.78402e+06	334826	6.7508e+06	2.22691e+06	460847	161716	298839
O15393	TMPRSS2	Homo sapiens	13239.4	895.95	35221.6	2176.9	1518.48	nan	nan	4071.34	5667.14	2928.93	6624.98	25520.8	4789.93	3810.52	2.07732	nan	4481.92	nan	nan	6103.09	nan	3987.62
O15417	TNRC18	Homo sapiens	225484	67202.5	2125893	301661	105751	515298	1.977e+06	174803	214503	203761	294376	265498	211143	525804	1.773e+06	1984539	213773	1.59647e+06	1.17576e+06	310703	129943	376210
O15444	CCL25	Bos taurus	nan	9142.56	3.88147e+06	66851.5	2325.16	nan	1206916	nan	nan	2090.11	5352.27	2622.93	14348.3	nan	86467.9	629894	3705.62	1.04028e+06	1.10757e+06	2162.21	nan	61259.8
O43278	SPINT1	Homo sapiens	14049.4	5463.24	277279	39345.4	9918.55	124622	801.777	12144.3	nan	4746.46	12830.5	66.7983	30453.9	23170.9	239740	3150.96	15701.4	1.02354e+06	209491	9485.32	10448.7	26396.5
O43291	SPINT2	Homo sapiens	54701.1	35169.9	2282308	91352.7	70964.6	308190	789787	12559.7	42741.4	33685	115311	95785.4	140916	135579	1.43803e+06	836992	62312.1	2.13939e+06	2.00175e+06	116597	56231.3	79884.1
O43405	COCH	Homo sapiens	nan	4029.53	240138	20389.9	14899.9	30301.7	33103.3	2712.08	17815.9	6345.01	9907.79	nan	36848.3	15607.9	195215	192510	5340.95	235050	149896	14198.7	12287.6	33218
O43451	MGAM	Homo sapiens	20452.9	nan	nan	165838	17643.9	1805.18	181023	40689.6	171214	12277.4	55171.8	186274	43817.6	72956.4	nan	nan	25809.5	nan	nan	48959.9	20165.3	41799.3
O43505	B4GAT1	Homo sapiens	9981.61	nan	nan	12405.9	nan	nan	nan	17974	10298.6	7225.32	24348.5	132882	16522.8	155.182	nan	nan	14489.2	nan	nan	5841.66	6043	1382.98
O43653	PSCA	Homo sapiens	11700.8	54013.8	3697580	197015	132028	5362441	11062234	21615.5	79357.3	70047.7	nan	160205	nan	680345	5.3705e+06	nan	137509	nan	5.67887e+06	335206	11400.7	63301
O43692	PI15	Homo sapiens	200143	122557	12392612	1.22089e+06	209561	4.40506e+06	6.01867e+06	105930	111215	535726	106772	293912	1.35993e+06	1.64909e+06	17972760	12523341	772546	26464292	7.48277e+06	885827	476077	712093
O43707	ACTN4	Homo sapiens	4351.41	3064.69	nan	20.4156	7.35025	34.7402	nan	1269.23	18.1677	3606.42	nan	60211.1	5.27351	nan	nan	nan	3.4466	nan	nan	nan	4.67428	nan
O43790;P78385;P78386;Q14533	KRT86	Homo sapiens	nan	8289.5	3066.27	2161.51	429.064	31744.5	155643	5024.21	3.84987	819.453	297212	1.07384	5873.33	2.57373	110261	10058.1	4084.06	7721.07	5116.92	22146.8	nan	778.232
O43866	CD5L	Homo sapiens	14716	24676.1	nan	49589.2	23689.6	803872	290189	2780.36	5648.39	8213.55	17493.4	46728.7	48366.7	40224.3	124370	75396.5	15511.9	111676	1128322	36669.5	22886.4	17324.3
O43895	XPNPEP2	Bos taurus	nan	nan	83593.8	3865.49	nan	nan	112483	3125.32	1934.07	4168.88	8782.98	18267.6	22545.7	13254.6	57891.2	304618	4784.12	772843	229945	nan	5491.89	20494.6
O60241	ADGRB2	Homo sapiens	nan	nan	nan	2447.52	nan	nan	nan	1177.86	3604.81	486.382	8201.52	nan	2374.44	5299.91	60034	nan	3977.12	nan	nan	5708.57	nan	7175.18
O60279	SUSD5	Homo sapiens	13180.3	11492.9	9123.89	44389.7	17233.2	36952.8	200515	14660.2	15908.4	26025.2	22849.1	47690.7	115844	238166	1.33461e+06	32869.6	93570.1	47098.2	227642	46717.1	33752.4	99848.1
O60494	CUBN	Homo sapiens	142449	2262.89	nan	114707	43866.3	142529	51567.6	75774	86640.1	13970.7	95157.6	335407	184841	142596	47820.6	nan	56846.9	nan	nan	44250.2	38031.7	45138.7
O60667	FCMR	Homo sapiens	9731.6	22088.5	167075	25050.3	19153.6	20354.7	110709	6461.09	9801.63	nan	37865.4	13219.3	19635.9	nan	199971	nan	19137.4	91678.1	128254	27882.8	10594.6	32921.6
O60814;P58876;P62807;Q5QNW6;Q93079;Q99877;Q99879	HIST1H2BK	Homo sapiens	16309.7	524992	111622	17599.9	15536.9	259271	194090	40040	63083.3	46990.5	17931.7	77822.5	29201.6	40730.6	302391	263296	32572.5	319437	356812	35417.3	112734	207357
O60896	RAMP3	Homo sapiens	7030.96	11849.6	23440.4	32710.6	20875.8	nan	650301	16997.8	15355.5	18098.3	62142.6	nan	nan	169641	207552	255237	28868.2	3.6539e+06	nan	8115.77	19530.8	nan
O75015	FCGR3B	Homo sapiens	9257.58	42242.4	nan	182311	nan	nan	nan	223989	340815	97982.9	104074	nan	nan	432048	nan	nan	216864	nan	nan	356949	4.93094	nan
O75071	EFCAB14	Homo sapiens	11990.2	17215.6	nan	33597.9	14183.5	nan	nan	11370.6	62993.9	35148.7	254201	3.01934e+06	75813.2	145677	3497580	5378784	96935.7	9583018	nan	255207	19621	107540
O75084;Q14332	FZD7	Homo sapiens	2422.72	637.326	nan	13965.7	5509.02	0.716357	nan	2185.87	6336.58	4391.97	23137.9	nan	30623.7	8618.36	60.7069	28.2066	9328.79	nan	319.049	32504.9	9711.91	nan
O75095	MEGF6	Homo sapiens	2470.46	1841.29	50224.1	1630.15	1814.07	nan	19022.6	650.17	4275.14	3130.95	5286.23	nan	9176.69	5619.54	13118.5	3.36202	4478.97	3.62488	15547.5	5617.82	1534.94	5617.66
O75144	ICOSLG	Homo sapiens	93366.4	19465.4	2.93498e+06	91913.3	77418.4	866453	1.44758e+06	100766	204143	86813.9	578361	393420	292238	382351	3.29323e+06	479845	275930	1.052e+06	1.10911e+06	479730	99808.7	341016
O75369	FLNB	Homo sapiens	7972.56	7358.79	nan	41498.2	9563.02	25770.2	3.18983	21401.7	15257.3	36883.7	23548.2	8058.13	41164.6	31078.7	105522	nan	40204	nan	nan	15321.5	27140.1	44785.5
O75394	MRPL33	Homo sapiens	2763.37	3286.34	nan	58763	3426.91	156002	nan	1809.31	nan	35614.2	44886.9	nan	26783.5	235755	nan	nan	21654.3	nan	nan	nan	nan	nan
O75594	PGLYRP1	Homo sapiens	235162	59715.4	4664386	1.1675e+06	296369	2.39565e+06	1.79485e+06	278076	926872	140621	1.94889e+06	4.64366e+06	4.19333e+06	1.49208e+06	1.29887e+06	672253	444620	50.7285	2.3466e+06	748691	370507	1.13648e+06
O75882	ATRN	Homo sapiens	45303.4	2650.64	nan	71630.7	44478	194923	nan	22224.8	47720.7	7169.72	98481.8	80005.5	100849	70558.6	46398.1	nan	32018	nan	nan	57008.8	23705.6	48188.9
O76076	WISP2	Homo sapiens	1280.51	1475.12	nan	6711.2	10109.1	467.2	12.4144	3025.99	34633.8	3736.83	17720.6	nan	34458.1	69811.6	nan	255092	nan	196788	10172.4	75508.5	3490.87	nan
O94772	LY6H	Homo sapiens	14254.7	27852.9	663874	181666	55052.5	2557.24	778458	19382.9	31956.8	18291.8	65770.1	39090.4	198733	147115	1.26741e+06	1224530	33533.2	2.07119e+06	1.08149e+06	47744.8	54811.7	13629.5
O94813	SLIT2	Homo sapiens	nan	2530.41	nan	5745.55	3423.9	nan	61157.4	690.528	3196.97	nan	8896.2	775.855	6111.69	6943.15	1.04694	88099.1	nan	232873	53095.3	3775.06	4213.96	nan
O94910	ADGRL1	Homo sapiens	4604.34	nan	nan	12986.8	8083.13	nan	nan	4501.89	207.283	nan	64870.5	85988.1	15151.9	4346.75	nan	nan	23734	nan	nan	19865.5	2156.83	3932.4
O94919	ENDOD1	Homo sapiens	3138.54	2638.69	nan	151573	73833.3	109193	nan	21302.3	74852.5	24895	44647	173865	167097	95014.8	nan	nan	37838.5	nan	11.0608	46848.7	52736	13250.7
O95159	ZFPL1	Homo sapiens	24876	3390.2	11458.4	49748.8	19196	172884	113050	2796.1	133.287	7194.89	28156.1	17945.1	18571.1	36574.1	1218675	1.79713e+06	41402.9	2.72948e+06	17208.4	45386.2	6396.17	19179.9
O95196	CSPG5	Homo sapiens	58713	39134.2	983451	108769	86343	715856	1.04923e+06	40645.5	70938.3	51625.1	270349	294406	202862	214606	1.42448e+06	242529	119257	245690	883444	172713	93979.2	210002
O95274	LYPD3	Homo sapiens	8676.17	3371.51	123984	9166.73	11322.7	461.126	20753.5	8302.77	17356.2	20678.7	43816.7	5764.37	15812.9	45223.9	102457	41156.1	7257.08	168219	31820.4	23123.5	5276.27	4328.92
O95336	PGLS	Homo sapiens	4479.49	1895.26	nan	14594	8419.68	6.72914	nan	14315.6	15746	1188.7	9070.99	160160	4716.72	14507.1	nan	nan	24259.8	nan	nan	31396.2	2006.24	nan
O95460	MATN4	Homo sapiens	22992.7	2403.25	95744.4	15815.1	8539.81	118061	82584.3	15882.8	37801.9	200655	11030.4	246212	73205.3	122514	3.9044e+06	89171.3	38643	260245	261325	46169.6	48221.9	31521.1
O95502	NPTXR	Homo sapiens	40489.7	32327.1	693043	97322.1	46124.2	203588	975405	17059.2	37285.6	36483	86459.1	67711.4	89043.4	141170	934542	207540	44370.6	414716	335422	72371.6	45419.1	81783.8
O95865	DDAH2	Homo sapiens	9946.32	2794.42	nan	24948.6	10291.6	nan	nan	7516.63	6572.83	5121.89	12992.3	50518.6	27892.8	139778	248972	598189	22913.7	971288	nan	27362.3	8860.44	nan
O95967	EFEMP2	Homo sapiens	25797.4	12012.7	496868	31292.8	43736.4	140736	620494	9257.47	36650.5	18553.3	51070	19149.8	153745	84905.8	623648	357887	11320	1.60034e+06	970383	80677.2	26943.5	1359.54
O95998	IL18BP	Homo sapiens	342000	294984	1.87493e+06	835704	218025	637865	654370	255612	388699	294370	735480	410361	568897	710004	2.75021e+06	289223	606882	635579	517153	715571	345417	622035
O96009	NAPSA	Homo sapiens	47577.4	5977.64	276393	55285.7	22099.4	6319.38	258891	38192.8	73336.8	48116.7	33061.6	110994	39082.1	23939.6	656987	156353	18017.6	1.72588e+06	207239	114465	6293.35	35638.7
O96033	MOCS2	Homo sapiens	2511.11	nan	nan	2042.65	nan	nan	nan	7051.07	5378.14	1597.78	10438.4	80507.3	4815.15	11373.4	nan	nan	8456.16	nan	nan	14951.8	926.594	5327.66
P00338	LDHA	Homo sapiens	25413.9	29103.8	nan	11477.1	11368.3	243234	281676	13268	23401.5	29617.7	8923.07	73646.5	6862.6	22981.5	nan	152032	8968.42	nan	19636.1	22202.5	5867.57	4558.12
P00403	MT-CO2	Homo sapiens	nan	35570.7	475375	457475	12418.2	76798.5	989562	508066	98091.4	nan	6586.27	3113.12	nan	721647	453739	609839	119778	1.21991e+06	nan	238664	2028.65	183847
P00441	SOD1	Homo sapiens	13355.6	7704.94	nan	62841.1	20929.5	nan	115.298	31513.1	65531.2	2580.6	nan	140815	30228.7	43919.5	nan	1.11607	61283	nan	nan	63425.9	12290.3	25284.3
P00450	CP	Homo sapiens	88405.3	24477.4	133773	65188.3	115558	27.7052	117.416	27961.5	21219.3	63329.6	18799.4	145455	57933.8	30318.1	nan	122.139	54247.9	nan	11.5855	60573.8	110321	152741
P00558	PGK1	Homo sapiens	4345.17	39956.1	nan	1902.2	5404.64	11.8518	66945.9	5942.25	3227.97	10779.1	380.366	5722.28	nan	nan	nan	164.452	3301.81	nan	nan	3388.11	6662.57	nan
P00734	F2	Homo sapiens	461812	755989	15043776	442889	160615	5.81563e+06	23237920	403072	1.74064e+06	392758	6426466	2.50031e+06	1.48788e+06	1.66026e+06	17765702	13983380	1.08924e+06	35224808	28440062	3.98161e+06	239003	306225
P00738	HP	Homo sapiens	377196	219305	2204.42	7850.34	521473	29486.6	390345	12592.5	12211.4	209461	9099.71	328377	78248.9	nan	74917.6	nan	7146.88	nan	nan	45147.9	559544	262963
P00742	F10	Homo sapiens	6262.56	3757.45	362506	9391.04	6816.82	564.082	82985.3	5816.64	6386.94	9390.87	6388.71	2248.12	12230.6	21966.1	154213	201894	3602.45	377085	91079.5	11788.7	6445.7	11144.3
P00747	PLG	Homo sapiens	131736	154022	5518760	207667	164620	477948	4361825	67572.6	212099	160507	323846	136519	447538	597873	4.3776e+06	5.41079e+06	129611	11353847	6.89304e+06	372243	145879	88586.4
P00748	F12	Homo sapiens	69520.3	57735.8	92663.1	90200.1	56149.1	429472	160789	60804.4	181465	135457	91781.5	93771.8	203432	32696.3	558458	714484	45565.3	1651902	520113	188860	76660.1	65690.4
P00749	PLAU	Homo sapiens	36001.7	14215.7	nan	46536.8	12126.1	6539.4	86650.8	33381.3	28885.4	7453.38	77652.6	165746	51992	74388.7	22518.2	nan	25868.8	nan	nan	44038.4	11619.3	35491.3
P00751	CFB	Homo sapiens	24576.7	133465	172068	13946	25642.5	22.7324	3292.61	9470.17	5938.95	87959	5225.79	15689.4	17106.4	40076.1	250619	188180	9942.61	751287	1.14075e+06	25346.2	21840.6	61682.7
P00761	trypsin	Homo sapiens	22831906	18139664	795621312	41952948	69940176	1465292800	717780480	4852419	37916448	27173750	55103396	37982892	117718624	79637024	234113488	440030752	12941846	774311168	1540377472	54494704	28735638	25363674
P00995	SPINK1	Homo sapiens	88491.4	91953.9	3.0191e+06	103007	119855	2142224	4296618	101487	150052	34563.8	62155	535566	191874	1.33227e+06	905318	3.87396e+06	132316	4.77058e+06	2.27259e+06	196470	112037	109420
P01008	SERPINC1	Homo sapiens	67180.5	87139.3	nan	32804.3	52717.4	nan	2.07875	23259	14731.7	216349	21947	33991.8	12879.9	1449.53	4.06909	nan	15568.9	nan	nan	33724.2	64791.2	114347
P01009	SERPINA1	Homo sapiens	510331	808284	236798	211347	293058	62197.4	227053	237788	50261.5	1.91039e+06	422376	413345	65304.7	126567	151608	448650	228572	951201	29398.1	126139	507654	593303
P01011	SERPINA3	Homo sapiens	170139	139688	15071.1	164853	156530	12.0648	20.2063	81647.5	207535	295713	212449	606369	289689	238062	145554	121805	139210	401789	66197.2	111557	183076	474561
P01019	AGT	Homo sapiens	18902.5	14338.1	nan	19280.6	15985.3	nan	nan	15791.2	23860.6	74769.8	17629.6	209302	60639.8	12103.9	nan	nan	16971.2	nan	nan	8818.72	34961.1	70868.4
P01023	A2M	Homo sapiens	23227.9	51263.3	172.842	1492.6	368948	15713.9	5.97745	1647.96	2134.19	946.483	11314.3	39763	509.844	10.152	25.3072	60.5444	2220.49	59.4531	22.027	330.575	204364	269566
P01024	C3	Homo sapiens	70440.3	190460	3.14944e+06	31951.6	51856.5	86.3005	464103	27685.1	10554.2	96323.9	8637.04	14810.8	10039.6	106825	2.14148e+06	1.94845e+06	12224.2	686177	538345	78027.2	74854.7	175868
P01031	C5	Homo sapiens	4752.17	7582.51	nan	11802.4	3039.45	23.9886	nan	17303.1	36.985	4904.88	22059.6	572.9	23288.4	nan	nan	34.1543	20452.3	nan	20739.1	nan	1412.57	33709.2
P01034	CST3	Homo sapiens	159612	18238.1	501918	233832	41348.1	174266	223634	190889	161136	105688	857093	1.10188e+06	239310	460538	1.90012e+06	346403	564418	207049	1.10969e+06	417374	71536.8	254698
P01036	CST4	Homo sapiens	7621.35	1886.75	33158	12572.1	1709.38	nan	nan	nan	nan	7915.21	nan	30628.8	18190.8	nan	64896.6	nan	2653.26	nan	nan	nan	1412.28	7105.23
P01040	CSTA	Homo sapiens	10366.9	1952.59	28140.7	40136	65991.1	191368	152827	4379.82	36663	9559.41	74691.1	77299.6	56589	216149	14192.9	858634	48838.2	nan	187509	343277	58854.2	61160
P01042	KNG1	Homo sapiens	496517	180192	443142	724814	227006	2.05509e+06	596061	351636	388090	358896	1633611	1.83797e+06	605840	919368	1.95648e+06	242478	664341	697225	495430	753973	350863	878633
P01127	PDGFB	Homo sapiens	38937.4	21696.6	2.02871e+06	45845.3	32391	309902	1104505	24795.5	58055.7	46737.7	110205	77257.1	97093.9	152499	872258	1842862	56926.7	1.55766e+06	1.30058e+06	116873	39863.9	105704
P01130	LDLR	Homo sapiens	12657.5	7837.31	nan	14459	38730	95801.2	251090	15101.6	39852.3	7662.18	23315.6	5299.37	17143.8	31614.1	433022	247768	8042.33	459630	183551	88794	10057.4	nan
P01133	EGF	Homo sapiens	447268	85957.9	121168	239140	99103	129495	211854	194988	329379	167755	1.62743e+06	1.52133e+06	352027	289305	39.2337	1.98151e+06	513135	6419872	9666842	797558	112950	13639.6
P01138	NGF	Homo sapiens	4679.1	4487.63	92809.5	11460.7	22487.1	585137	52984.7	978.126	5609.52	4897.6	9617.45	9296.24	8364.54	39027.8	nan	74563.8	nan	nan	2.10395e+06	6184.73	4916.64	5808.73
P01189	POMC	Homo sapiens	nan	8762.84	nan	46324.4	25393.7	206531	58811.1	11703.3	9151.51	36033.4	123725	8191.75	89467.4	117504	121248	521382	38688	582842	365505	47811.2	28607.1	nan
P01210	PENK	Homo sapiens	72295.4	100228	3.77978e+06	487758	162762	494521	2.60289e+06	40709.5	134695	121788	282867	159006	464635	475337	4283059	3.16467e+06	185691	5.32399e+06	2.30621e+06	253715	127659	489335
P01215	CGA	Homo sapiens	nan	3047.36	123357	nan	nan	nan	3.09183	1154.15	nan	2369.64	nan	nan	nan	nan	292046	nan	1862.57	69701.9	5.13334	2320.31	nan	8986.95
P01258	CALCA	Homo sapiens	20662.5	5392.24	520755	38266.4	12962.3	137580	489020	5765.34	8868.51	6094.9	5033.63	19339.4	9976.01	34134.7	12631	102290	10637.2	307734	60093.1	21207.4	8335.84	19696.5
P01344	IGF2	Homo sapiens	1655.32	4649.02	1.04766e+06	14875.2	7725.25	89963.3	703109	4226.24	7584.1	9489.27	133033	18114.7	18158.9	40824.3	743154	1.5238e+06	20475.4	3006756	248069	158960	4827.96	31749.8
P01589	IL2RA	Homo sapiens	3421.98	28325.9	770600	27992.6	18611.8	16687.7	nan	14933.8	10619.9	4574.85	67454.6	5740.31	14117.6	37593.1	362121	35416.4	38244	nan	489284	39845.9	12332.8	72661.5
P01591	JCHAIN	Homo sapiens	227735	58311.5	1058408	485296	147548	213660	331500	59075.1	122230	45027	122193	107373	675175	96784.1	651336	5148.65	86607.8	6.59016	105250	138654	178595	126054
P01593;P01594	IGKV1D-33	Homo sapiens	90603	68331.3	3052704	978548	367677	1.22214e+06	2.99307e+06	51572	646651	197875	280696	5.10024e+06	1.83535e+06	2.74824e+06	13970566	1.25436e+06	316714	176246	704063	362889	252124	632822
P01597;P04432	IGKV1-39	Homo sapiens	16880.1	17363.7	61290.8	174291	100375	56623.8	39397.2	2224.88	421.124	9195.92	24402	54553.9	345370	159092	113707	8.70376	37865.2	nan	49807.6	41814.3	36865.9	45963.1
P01599	IGKV1-17	Homo sapiens	6962.42	11853.1	nan	8333.85	10354.1	6.16366	nan	2027.12	1548.6	15650.3	nan	nan	15019.7	5695.92	nan	nan	nan	nan	nan	1458.77	43049.4	nan
P01601	IGKV1D-16	Homo sapiens	1513.21	36892.2	nan	36724.1	2119.68	nan	nan	30185.8	68023.2	10356.4	nan	nan	5182.78	12650	nan	nan	1456.78	nan	nan	29881.9	16768	25108.9
P01602	IGKV1-5	Homo sapiens	160522	77888.6	27569.1	234747	112638	44430.2	nan	47011.9	59005.7	175576	20533.8	83016.7	105671	45551.1	119083	nan	19401.7	nan	42773.7	41087.7	163005	174569
P01619	IGKV3-20	Homo sapiens	791264	670213	1.97672e+06	6157387	1.16466e+06	1.26609e+06	1.78715e+06	442713	1646751	1.16349e+06	207058	1.29999e+06	4947203	3.98178e+06	9455327	685648	908472	1.00689e+06	508969	949206	1.43257e+06	1.30801e+06
P01624	IGKV3-15	Homo sapiens	550640	65897.1	678188	986308	404240	874879	712582	78711.4	162706	301355	80861	697564	1.12763e+06	825832	1.40747e+06	52631	175185	113537	583840	365767	482108	621198
P01700	IGLV1-47	Homo sapiens	12235.8	10975.8	65780.1	41621.4	15383.4	28122.5	128.922	3307.69	3044.72	34256	10903.4	13117.2	50930.1	11972.5	40066.6	24581.2	9236.5	nan	6013.98	20588.2	40069.7	23848.4
P01701	IGLV1-51	Homo sapiens	110188	137058	nan	210953	132894	174381	545475	48542.3	99833.4	202013	33846.8	84894.1	227740	83596.3	730568	nan	82851.5	nan	387491	nan	175185	139533
P01703	IGLV1-40	Homo sapiens	5400.82	5959.19	nan	20514.8	22989.1	nan	nan	3254.67	nan	14743.2	1949.09	1.14082	79748.2	14299.3	41531.7	nan	7648.75	nan	nan	48.5287	37911.5	20117.9
P01704	IGLV2-14	Homo sapiens	nan	1965.47	639.292	45198.2	nan	1.91785	nan	472.076	2833.89	nan	2292.64	14149.1	51215.6	nan	108141	nan	6764.79	nan	nan	nan	17627.2	7585.56
P01706	IGLV2-11	Homo sapiens	221795	197434	nan	246669	216125	187633	84195.1	40464.6	136181	302438	36361.9	200077	780959	352885	772523	nan	52575.4	nan	95373	74612.5	746281	245891
P01709	IGLV2-8	Homo sapiens	3942.21	14795.3	nan	11493.6	25562	55719.7	nan	4369.21	10711.5	23517	6337.55	4737.55	90444.3	nan	nan	nan	8797.96	nan	nan	7689.47	48479.5	82883.5
P01714	IGLV3-19	Homo sapiens	31998.6	24917.9	nan	106640	64509.7	2118.27	65.3802	18765.4	11292.4	43854.5	5780.99	21334.5	77147	19072.1	nan	nan	14609.8	nan	13766.7	15126.6	63079	33023.1
P01717	IGLV3-25	Homo sapiens	38596.8	34841.1	nan	30099.7	85420.5	nan	nan	8571.8	5354.9	64792.5	nan	13938.6	77540.1	nan	nan	nan	9982.55	nan	nan	nan	85043.5	24523.4
P01721	IGLV6-57	Homo sapiens	2325.91	4699.77	nan	14340.9	14308.4	1219.65	nan	750.672	14602.7	19362.1	nan	123385	30853.2	nan	nan	nan	3532.3	nan	nan	nan	21708.6	2182.86
P01742	IGHV1-69	Homo sapiens	29762.9	5644.43	nan	43810.8	70428.1	2.48246	nan	16262.1	7430.87	19699	11380.9	17149	102528	nan	nan	nan	2460.27	nan	nan	8933.01	48766.1	2037.89
P01768;P0DP03	IGHV3-30	Homo sapiens	63600.9	9987.92	45938.6	67683	71618.7	46345.2	46630.4	18850	14498.4	30420.3	12102.6	57836.8	70914.7	15486	55081.9	nan	13184.9	nan	30893.1	15705.5	72343.6	77092.8
P01780	IGHV3-7	Homo sapiens	73846.4	20977.3	11.0972	156807	81111.4	3055	131928	15300.7	17187.5	49468.7	22906	55050.9	126593	22260.9	3.05012	nan	31353.1	nan	57301.9	15774.4	85859.1	123586
P01833	PIGR	Homo sapiens	258554	26129.9	388945	568056	137497	292297	312635	203905	198308	75744.5	665362	627142	730247	454629	419736	153972	281568	214010	305763	360983	167292	141368
P01834	IGKC	Homo sapiens	1.33094e+06	2525072	7382660	16965080	7170274	11961022	7952672	1.20475e+06	6.44246e+06	5.26101e+06	1.34313e+06	6160353	16028576	15220421	26755520	13537290	3.08321e+06	15476959	10176808	3.53527e+06	6126660	6.89884e+06
P01857	IGHG1	Homo sapiens	5.69563e+06	1.40478e+06	8550783	4958308	10946772	12114801	5670593	1.90429e+06	4605672	6.41574e+06	3.85509e+06	11661853	3.92035e+06	7.40842e+06	13340312	6402623	5430690	5643144	1.91743e+06	4.60685e+06	6442129	6935255
P01859	IGHG2	Homo sapiens	143649	108187	54.9395	429195	509846	452204	87119.6	77848.7	315229	221466	359218	177952	1.42601e+06	352545	214960	216341	191003	3438109	76481.3	109490	592093	1.37977e+06
P01860	IGHG3	Homo sapiens	5.46938e+06	1307991	2.13371e+06	4.09708e+06	6.85703e+06	6.59404e+06	4.05507e+06	2225427	3.47217e+06	5.61967e+06	2.91025e+06	7187069	5.50611e+06	3083976	7.30348e+06	3223647	1.82495e+06	1.74313e+06	1.89641e+06	3.27974e+06	7484351	7314935
P01861	IGHG4	Homo sapiens	187293	88595.5	1.07722e+06	432029	705264	322205	743251	74627.9	177521	447608	476151	543228	338993	701610	8.2964e+06	1581.64	192149	154032	248186	3.79127e+06	1.90238e+06	956337
P01871	IGHM	Homo sapiens	61867.7	177172	29739.7	203191	274462	157317	30513.9	20812.4	55730.6	14384	17268.1	145561	231730	152404	586.723	22.0078	40122.4	nan	337227	57542	381589	381141
P01876	IGHA1	Homo sapiens	829254	103150	531538	1.5767e+06	1069628	951740	1041105	103896	362121	376280	330275	316003	1977538	142469	451237	83755.6	165905	372835	8432.64	355525	545683	652880
P01877	IGHA2	Homo sapiens	593946	62213.6	374420	552506	363180	167409	91930.3	53346.3	100859	158048	112201	153150	645810	60913.7	9491.7	9026.6	102423	1.12414	76735.9	169443	264575	264642
P01880	IGHD	Homo sapiens	2131.03	3449.37	nan	4109.77	5417.1	nan	nan	11695.1	7722.39	33663.5	nan	89.8755	nan	4344.79	nan	40174.5	834.594	5.01805	67088.6	6525.89	30205	22077.4
P01889;P30460;P30480	HLA-B	Homo sapiens	2657.84	8449.06	49190.9	26688.3	6855.23	43168.6	87611.7	2462.4	5638.63	11109.4	16255.3	4832.05	11207.5	40070.9	38127.3	242312	24171.6	400895	49830.1	1.04341	18528.8	2981.61
P02452	COL1A1	Homo sapiens	260262	189796	1.08084e+06	495178	271072	721419	1.68744e+06	183250	314681	387214	276729	319703	447943	680787	2.23287e+06	2.23333e+06	267957	3.55729e+06	1.83308e+06	381765	196467	297783
P02458	COL2A1	Homo sapiens	645074	466935	3.12365e+06	1651053	964135	1.62129e+06	5.05224e+06	737211	1.03116e+06	912938	913402	998859	1.75637e+06	1.63427e+06	8.11914e+06	9035218	1.10805e+06	14763794	5.11584e+06	810429	571909	927571
P02461;P04258	COL3A1	Homo sapiens	168665	158722	370.474	823810	334761	258115	376721	203825	264916	339972	157234	253581	657836	876621	1.91707e+06	4357119	515849	1.61795e+06	704393	510603	233309	352352
P02533	KRT14	Homo sapiens	32543.7	529516	16572056	27817.9	253462	5.52666e+06	16371061	102271	2.16107e+06	119151	638882	173181	126660	197400	4.18628e+06	15028644	770077	6838984	3091557	4894733	71484	505876
P02538	KRT6A	Homo sapiens	14463	126747	4429873	10787	77195.1	1.4624e+06	7.91099e+06	62855.5	554531	105985	176207	42976.1	56242.3	61250.8	1.31236e+06	4.03869e+06	278655	2.1723e+06	1.39471e+06	1183828	25593.8	240090
P02647	APOA1	Homo sapiens	194810	958549	6.57185	68268.2	232009	212382	82898.5	102243	10285.5	949793	22926.2	176161	9892.01	20060	42917	285170	42562.3	117123	25356	15589.6	265192	892443
P02649	APOE	Homo sapiens	56195.2	115671	2.69837e+06	98489.4	39152.6	680568	1.67766e+06	88041.6	79795.8	101866	69218.3	169300	66033.7	224790	1.78355e+06	1.67841e+06	95998.3	3.63595e+06	3.07248e+06	78923.4	36932.8	108018
P02652	APOA2	Homo sapiens	213960	271019	nan	33619.5	98599.1	16637.2	nan	50730.2	2614.61	610832	7821.72	53500.6	nan	nan	50354.5	75447.7	19616.8	nan	nan	10498.7	203345	580139
P02655	APOC2	Homo sapiens	9914.7	42118.7	6669782	127136	33296	323640	2.7707e+06	10075.2	273962	41244.4	87011.3	201178	139908	153752	3.30504e+06	3866587	71211	5198361	1.69865e+06	127613	6904.87	162613
P02656	APOC3	Homo sapiens	10291.6	47001.3	3037.75	17976.1	17166	3.93395	104591	3718.05	5862.17	95905.6	15140.8	22093.6	288552	191255	1.21142e+06	46703	55977	2155508	13107.6	69900.1	26180.2	179651
P02671	FGA	Homo sapiens	108680	2881760	298683	65677.4	153955	146392	148820	52085.5	30489.9	631343	100602	21657.5	143304	344569	240867	414585	81642	150866	298848	105383	581032	328367
P02675	FGB	Homo sapiens	10622.9	138289	564.54	6514.84	14261.2	54024.1	101166	4958.77	1662.36	58742.2	1846.62	24101.8	9018.45	32241.4	39451.4	61352.4	5671.75	129528	16107.2	9103.56	62995.2	8307.6
P02748	C9	Homo sapiens	3134.55	31889.6	954.597	6446.3	3779.26	0.863511	271060	1474.69	4041.66	32594.3	1209.29	7383.46	35189.3	53113.6	135525	140102	11878.3	296128	215240	6290.5	15584.8	10973.5
P02749	APOH	Homo sapiens	91711.9	482917	1.93238e+06	270362	102401	409528	2.11627e+06	51448	268515	202367	337090	68280.9	561413	713729	6.49807e+06	2.34369e+06	111373	2.48992e+06	2830986	387309	127497	502103
P02750	LRG1	Homo sapiens	17829.4	3923.25	2.69824	343764	79572.8	160814	nan	16028.2	67611.1	28520.7	7644.9	200286	217837	94999.3	77990.4	nan	41069.8	nan	211377	20540.9	64428.3	49788.3
P02751	FN1	Homo sapiens	200624	64391.7	3.04947e+06	510020	268627	1159326	3.21445e+06	198948	535694	311579	560185	556277	533853	988240	4.17889e+06	2.91999e+06	526443	4.71516e+06	4.61548e+06	973794	184292	594978
P02753	RBP4	Homo sapiens	105569	37369.6	nan	135265	78125.8	80709.9	nan	53001.7	94530.4	82371.9	344082	214428	94451.5	144808	166562	nan	92845.6	nan	nan	120000	56081.3	101058
P02760	AMBP	Homo sapiens	1.03428e+06	449240	35515836	7.9807e+06	3218593	8764520	9347225	1.31201e+06	8.21897e+06	1.56746e+06	3.78112e+06	5456285	16672438	9745685	70799704	33317328	4651043	60705608	41606588	4233327	3683085	3.45763e+06
P02763	ORM1	Homo sapiens	348457	2.18185e+06	2.21128e+06	922878	616960	2.81765e+06	4.92493e+06	50019.6	219122	970582	271507	1.16368e+06	2126133	866694	7968916	3.14137e+06	337604	9346515	14173695	311481	1.12517e+06	1.02547e+06
P02765	AHSG	Homo sapiens	306669	126073	623509	645838	298891	645738	209992	156267	428026	680012	223326	354411	904450	565504	1.27914e+06	1.24133e+06	385819	3199559	1.56376e+06	236339	273121	146823
P02768	ALB	Homo sapiens	27265634	16090096	22617746	13816297	44077448	46684860	8882863	5358644	5606330	35471980	20164134	9680902	9032481	8510805	27402362	14501051	5.61298e+06	95326464	43407672	7.87406e+06	27754638	34532060
P02769	ALB	Homo sapiens	4113.23	958.146	nan	1851.65	58185.8	1682.27	82274.1	nan	4466.27	1999.63	2185.93	nan	nan	0.55865	nan	nan	nan	nan	287684	0.497426	824.723	nan
P02774	GC	Homo sapiens	144591	153438	1.85488e+06	76902.4	94125.4	159452	2.37988e+06	51892	36209.3	197710	57665.8	51112.6	51717	49789.6	804674	1.07702e+06	61681	1902593	2.04556e+06	40705.4	149779	439538
P02787	TF	Homo sapiens	440853	212176	259.449	271627	843842	220310	25.9866	174269	45596	443996	86790.2	139906	99855.7	22501.2	4.59131	8.32966	91180.1	nan	33648.1	67587.3	418332	668646
P02788	LTF	Homo sapiens	451.304	634.008	38388	1452.48	4435.4	2883.32	nan	214.633	962.28	nan	317.573	6627.59	nan	nan	nan	nan	973.946	nan	nan	5506.15	2345.33	1226.49
P02790	HPX	Homo sapiens	423368	238030	434565	402164	992301	1.27181e+06	1963.94	124781	94088.1	760195	247518	357216	435060	243791	432289	298019	100958	1.1776e+06	153159	149602	727570	568911
P02795;P13640;P80297	MT2A	Homo sapiens	42994.6	nan	39793.6	14253.1	2489.6	nan	37464.3	9572.01	56535.4	nan	13759.8	nan	12010.4	35315.2	nan	28425.9	nan	nan	63696.1	33779.8	nan	nan
P02814	SMR3B	Homo sapiens	776.641	nan	nan	326688	182620	nan	nan	46114.3	829395	14702.5	282881	598117	864498	187097	nan	nan	101233	nan	nan	207854	47787.5	nan
P02818	BGLAP	Homo sapiens	nan	21181.6	nan	25474.6	14796.2	29829.2	2.35599e+06	nan	6768.5	16454.3	nan	nan	10636.3	48504.7	180025	271969	12497.4	474316	144763	23042.8	12215.2	1636.78
P03952	KLKB1	Homo sapiens	4458.58	15553.6	55.861	14747.5	5299.94	23.4061	38.4711	4220.26	nan	15131.5	nan	11.4112	nan	nan	nan	nan	nan	nan	nan	nan	11466.4	11999.9
P04004	VTN	Homo sapiens	224552	74510.8	3.07454e+06	448081	209492	239742	1052155	166339	379881	357729	296033	221267	584700	1.02942e+06	2851392	2.33475e+06	282723	5055723	2202149	603294	190197	304720
P04075	ALDOA	Homo sapiens	9264.98	45858.4	261732	13953.3	9859.03	24903	142066	7515.44	4377.02	24464.2	20015.8	12506	30345.4	nan	nan	45455.7	4298.34	nan	223153	11953.5	7399.4	12650.2
P04080	CSTB	Homo sapiens	3832.05	6886.75	nan	4164.68	3387.5	16351.7	nan	21371	34961.8	42257.8	17490.6	133913	5223.25	17670.4	361581	nan	29530.5	nan	nan	17281	7949.12	127166
P04083	ANXA1	Homo sapiens	nan	113449	nan	17673.9	9269.81	53.6899	60087.6	46282.4	5057.9	199600	nan	nan	nan	nan	235314	2.92231	16101.4	54.2317	21.0337	nan	34682.5	146973
P04114	APOB	Homo sapiens	nan	2602.55	2.16033	8729.93	413.163	7.93555	1218.71	nan	nan	3496.19	nan	310.243	nan	1301.45	303.361	12.9495	nan	12.4972	1.59553	73.3962	4209.53	2642.47
P04155	TFF1	Sus scrofa	3476.77	40293.5	405359	111743	53318.2	631016	1.00114e+06	1016.02	21377.9	10074.5	24036.7	3229.73	105195	56833.4	318359	1.46403e+06	1911.26	1.67701e+06	2.33552e+06	79749.5	26888.6	nan
P04156	PRNP	Homo sapiens	201488	85192.8	5655928	412376	253587	1.06793e+06	1.70616e+06	121533	354594	197922	709258	502603	631535	536859	4.73823e+06	935943	321755	2.11429e+06	1865476	472275	193902	507221
P04180	LCAT	Homo sapiens	6509.71	nan	nan	1429.15	1178.54	nan	nan	9383.16	11739.4	3091.28	8755.81	23903.5	5024.01	4461.62	nan	nan	7589.62	nan	nan	12251.3	8618.8	3276.27
P04196	HRG	Homo sapiens	8920.58	3976.26	2775.55	30390.2	37752.9	101.692	305536	9581.6	24045.5	31186.1	373.988	24284.8	109885	63280.6	327156	233954	38810.8	81830.8	162720	34399.1	59509.7	73156
P04211	IGLV7-43	Homo sapiens	49526.8	30594.3	nan	68901.7	64765.6	nan	nan	15633.1	10814.2	57043.6	nan	19891.8	53473.3	16460.6	nan	nan	18405.9	nan	nan	15660.7	49592.9	65460.8
P04216	THY1	Homo sapiens	28027.7	40974	6.98646e+06	182195	77773.2	723881	2.7947e+06	20645.5	109642	37673.9	565969	70449.2	190039	556790	13543788	5.60252e+06	116373	12962963	2.85621e+06	552293	21941.9	151120
P04217	A1BG	Homo sapiens	53653.7	30954.6	78999.9	133046	127053	199549	23802.6	30449.5	48206.7	117588	46852.7	157572	271934	145489	3291.65	12610.3	55065.6	564616	411675	34270	99476	46861.4
P04222;Q07000	HLA-C	Homo sapiens	5273.39	9264.26	1.28144e+06	42668.5	12258.2	383325	857171	3012.61	34140.8	24318.5	91071.6	nan	41920.5	59060.4	2.53756e+06	310926	21578.1	1.29594e+06	690589	213296	8041.13	23206.3
P04233	CD74	Homo sapiens	27792.2	2917	1084866	142181	10311.1	176309	6.98658	2059.12	16949.2	29318	22855	55523.4	55360.5	109536	nan	344135	21898.3	6.36859	366246	57713.4	9995.84	4064.16
P04264	KRT1	Homo sapiens	28655.3	291713	8439161	33214.1	225160	5.29134e+06	2.22719e+06	55253.7	2.12696e+06	53419.7	552170	204016	82826	178533	2.30283e+06	21266024	939499	6.75025e+06	1.57342e+06	6.45172e+06	48718.5	598772
P04406	GAPDH	Homo sapiens	24442	113217	282013	13696.8	13395.6	408136	1.13284e+06	30035.1	106190	46296.9	35331.4	158920	6626.19	107421	82049.4	1.63972e+06	25822.1	123524	36439.1	62690.1	13179.2	20240.5
P04430	IGKV1-16	Homo sapiens	13899.9	961.489	nan	24542.6	19782.8	nan	nan	7135.99	914625	11193.5	nan	47931.8	55833.2	nan	nan	nan	1793.17	nan	nan	3440.21	11246.4	25540.3
P04745	AMY1A	Homo sapiens	33918	5170.38	635259	433068	59607.3	2.05838e+06	253565	137788	427637	42019.9	171568	178446	887358	401483	nan	nan	243184	nan	470469	553427	364978	835835
P04746	AMY2A	Homo sapiens	59845.3	7043.55	368404	1.00333e+06	86695.5	nan	1.19708e+06	93627.2	275155	45737	1.81366e+06	1.35074e+06	1.05552e+06	2.73545e+06	573570	nan	627377	nan	nan	2.78588e+06	254124	24461
P04792	HSPB1	Homo sapiens	7201.28	8113.43	nan	3969.29	4011.73	462.962	38856.3	14894.7	9504.52	21302.8	2.40222	427.212	1024.6	18216.8	nan	304578	22313.7	nan	nan	33399.5	2081.44	15783.6
P04908;P0C0S8;P20671;Q16777;Q6FI13;Q7L7L0;Q93077;Q96KK5;Q99878;Q9BTM1	HIST1H2AB	Homo sapiens	12720.8	791598	157051	18735.6	9056.1	1.04125e+06	469961	16378.5	8693.4	48052.9	13972.3	35767.9	3699.58	32733.5	175439	366579	21762.3	262262	437970	19318.8	126187	289189
P05060	CHGB	Homo sapiens	408955	437048	13828677	1.16498e+06	640331	1.68622e+06	6273337	378551	637028	500449	1.02584e+06	551380	785200	1.05169e+06	8825621	5.42714e+06	924557	10676838	3.88156e+06	1.01159e+06	484528	694378
P05062	ALDOB	Homo sapiens	15819.5	6469.57	nan	9294.04	3252.02	nan	69394.8	26795.8	24432.6	13035.3	10888.1	235667	3531.93	2.22402	nan	nan	23088.3	nan	nan	11811.1	4296.44	nan
P05067	APP	Homo sapiens	156316	63729.9	3.61409e+06	187827	150133	1.45657e+06	2.29098e+06	47575.9	189666	141128	449674	464856	329617	552504	2.04178e+06	3065982	241991	9673797	3.72898e+06	460484	180454	111069
P05090	APOD	Homo sapiens	2.03928e+06	261904	5.21032e+06	3.70755e+06	1.65848e+06	4232459	4378193	1.11711e+06	2.02165e+06	889701	2340924	6463229	3.50749e+06	4202805	7.89709e+06	1.28251e+06	3.98696e+06	2.60216e+06	2.87745e+06	1.92192e+06	1.41182e+06	734673
P05091	ALDH2	Homo sapiens	46524.4	26481.5	1.75964e+06	97563.9	11245.5	373852	1.3912e+06	20015.5	44874	14948.4	62506.9	18398.7	50867.8	94049.1	337391	1458400	47323.6	2.0443e+06	629593	102148	14579.8	60091.9
P05106	ITGB3	Homo sapiens	8657.21	12879.6	6792.97	9530.95	195013	46923.3	8798.61	6491.72	15140.8	6244.36	21533.3	nan	13935.3	80812.5	18907.4	546122	42216	2.35739e+06	8431.11	52070.4	8034.38	nan
P05109	S100A8	Homo sapiens	nan	30940.4	nan	nan	117120	2.74236	nan	26709	72271.6	38405	nan	nan	nan	nan	2.89532	313250	40934.8	nan	86268.8	7398.59	13664.5	35286.2
P05154	SERPINA5	Homo sapiens	98425.7	48191.9	116299	73145.9	19749.4	38.0513	209873	126674	148874	113199	270076	882057	98923.5	159480	170590	121141	242289	46672.2	11695.2	268567	13379.8	142129
P05155	SERPING1	Homo sapiens	306247	60742.1	648548	251707	110463	473160	256312	141868	400467	128692	1.48772e+06	966578	514514	530623	751767	223768	246805	583733	5998.44	481745	107373	192746
P05156	CFI	Homo sapiens	68245.6	83722.4	1.70311e+06	75190.5	39451.3	164155	121249	27829.1	51277.7	49817.3	82174	77851.2	99189.4	120553	220331	1241953	37405.7	1.06128e+06	2.22307e+06	67580.2	74646.3	104139
P05164	MPO	Homo sapiens	nan	8723.86	nan	3454.7	3572.25	100635	nan	14595.2	10304.3	42750.5	28048.4	48163.8	10221.9	nan	nan	nan	12855.8	nan	237126	nan	8253.2	15530.4
P05186	ALPL	Homo sapiens	1177.74	nan	nan	8056.04	955.007	nan	nan	nan	nan	1970.83	2753.01	nan	nan	7908.65	nan	8856.44	nan	23624.8	5207.52	2106.5	nan	9771.98
P05362	ICAM1	Homo sapiens	8389.75	4090.74	nan	56540.5	9484.19	80.4636	nan	19714.6	21237.9	18288.4	50828.3	54204.4	48288.3	179698	5.4661	1418.91	39049.8	nan	nan	98071.2	23307.2	21257.6
P05408	SCG5	Homo sapiens	nan	1842.89	20839.3	29482.3	4482.44	2631.32	87414.2	746.024	410.272	nan	13179.3	nan	17843.2	18570.2	283856	78110.2	9620.3	2.72786	8.24894	5451.19	2769.47	0.355989
P05413	FABP3	Homo sapiens	7174.4	570.05	nan	13194.4	4262.11	nan	nan	16106.8	26519.2	11087	14938.3	50012.1	nan	22177.5	nan	nan	46644.7	nan	nan	32414.1	7486.65	29400.5
P05451	REG1A	Homo sapiens	2928.82	28778.4	6342457	713862	279391	264425	1289688	7852.55	35879.2	27714.4	88155.3	42486.1	769796	753697	1.47852e+06	10899053	33238.2	8391576	6.60081e+06	45222.2	116890	680790
P05452	CLEC3B	Homo sapiens	73799.9	17329.3	nan	76187	28053.1	2.11409e+06	204489	68364.1	94116.5	53721.1	175239	284727	104937	203775	687740	nan	169850	nan	268.346	109212	32400.8	126957
P05543	SERPINA7	Homo sapiens	31414.2	1588.14	307198	89519.8	35996.1	81480.8	139691	27016.7	44451.9	26912.6	100954	139174	128749	87294.5	240430	nan	90323	nan	144135	53284.5	46702.6	163008
P05546	SERPIND1	Homo sapiens	13917.1	65597.6	895034	53665.4	21567.8	98827.5	40566.3	6729.28	22963.3	78924.2	54224.3	25050.3	68569.9	106642	894863	1195560	48774.2	1.31467e+06	2.12823e+06	43082	40253.1	64718.9
P05556	ITGB1	Homo sapiens	22536.5	14461	226013	39884.5	22574.2	313441	703406	18353.3	25885.9	26401.1	46160.8	28645.4	59572.2	130946	nan	917926	26935.5	841836	623945	58055.7	15833.8	8465.25
P05783	KRT18	Homo sapiens	1092.64	6256.46	nan	nan	nan	9993.03	1.82576	4457.28	1002.89	6273.08	2894.34	nan	nan	3002.49	6.02233	15743.8	4971.51	nan	nan	4722.52	3124.4	126302
P05787	KRT8	Homo sapiens	2141.68	5961.32	175.702	6320.66	1593.25	44757.3	5009.82	8996.92	888.837	3224.68	5017.88	2030.23	nan	24880.8	895.172	59048.1	8301.53	nan	143.561	22787.4	7851.93	93507.2
P05937	CALB1	Homo sapiens	2285.39	2751.41	nan	28998.5	nan	nan	nan	22052.8	13977.7	19502.8	90981.8	5066.52	51033.8	1.99333	142334	nan	23019.5	nan	nan	142017	7637.98	76338.8
P06310	IGKV2-30	Homo sapiens	24.1636	7335.07	1.2013	16799.9	27415.8	25130.6	0.821935	1647.02	28455.8	26698.4	nan	4789.75	9674.82	7659.57	0.792095	0.769269	10672.8	89.8689	4370.06	2850.34	17016.3	7066.11
P06312	IGKV4-1	Homo sapiens	nan	18604.9	97225.4	412166	70317.4	186652	182823	41777.4	82934.1	81757.9	18010.4	176119	438598	289449	303347	141567	51541	482357	101438	117161	118234	148115
P06396	GSN	Homo sapiens	19097.9	83297.7	190357	1.03395e+06	183157	620.54	49729.5	52371.6	156147	120246	86803.8	697518	1.00236e+06	612678	276184	318999	237570	494092	119924	171296	260237	91757.4
P06454	PTMA	Homo sapiens	71184.4	48738.7	5035657	213224	50753.5	276526	1.82771e+06	59570.8	142830	74331.1	116960	187355	199583	349229	4.86294e+06	2.52404e+06	321945	3.19927e+06	4337266	166833	90624.6	395740
P06681	C2	Homo sapiens	154573	247340	1.15509e+06	161753	211360	112451	1.6444e+06	47471.1	312241	229580	31696.1	36688.2	261698	414983	5.34272e+06	4.40624e+06	124260	5742124	3.04037e+06	184853	494022	121281
P06702	S100A9	Homo sapiens	nan	508.236	nan	nan	44512.8	15907.1	nan	24954.8	61319.4	62930.4	nan	nan	nan	nan	400788	131961	34243.6	nan	8.44795	5938.5	5961.3	64229.4
P06703	S100A6	Homo sapiens	103145	15254.8	476189	9503.6	16607.8	82214.9	109.912	84502.5	60444.2	59702.5	72694.2	54862.9	62399.5	57408.7	1570397	60477.3	86774.5	nan	51563	141036	55474.7	416475
P06727	APOA4	Homo sapiens	23217.1	223908	383939	15487.7	23400.6	19330.6	206925	15834.9	14433.8	167870	2789.43	30088.9	2700.59	26206.8	nan	83795.7	5862.47	531.091	95240.7	8966.85	14793.5	30493.9
P06731;P13688;P31997	CEACAM5	Homo sapiens	2325.3	3439.85	nan	17244.2	5241.17	nan	nan	482.327	1.80576	1925.76	nan	nan	9989.28	1.10046	9.7496	nan	2706.43	nan	nan	nan	1818.13	nan
P06733	ENO1	Homo sapiens	36075.1	97097.2	666679	17900.4	8623.9	265998	332265	18169.7	17379.3	47384.2	29239.3	169.66	6525.22	26239.8	151399	141221	21995.6	nan	244311	59303.3	17161.4	21575.5
P06744	GPI	Homo sapiens	1459.01	12965.8	nan	28.8836	577.731	1.48896	15888.4	414.215	803.423	612.182	nan	4681.86	nan	nan	nan	1.89099	nan	nan	nan	nan	288.826	nan
P06753	TPM3	Homo sapiens	4682.97	45960	nan	4106.24	1824.01	50583.1	304222	9877.4	10626.3	15459.8	21048.3	79734.6	nan	11567.3	12.6716	5702.07	31649.8	nan	nan	26572.9	31300.9	51236.8
P06870	KLK1	Homo sapiens	49237.8	12835.2	1.46307e+06	91685	205125	4.18961e+06	209713	348801	491471	86123.2	3132252	1.95517e+06	1.12029e+06	1.17228e+06	5.18485e+06	101617	901871	40130.5	859219	2.39729e+06	170937	715359
P07108	DBI	Homo sapiens	6218.88	14347.9	7.00606	16889.5	7312.37	nan	275468	8466.14	10084.5	9416.23	10409.3	21529.6	3659.76	40098.4	395307	85505.9	27657.5	306740	38549.5	11683.6	11441.8	46626.7
P07148	FABP1	Homo sapiens	14591.7	nan	nan	22707.7	940.793	nan	10.9535	30483.9	81769	nan	22382.6	110973	8014.28	24471.7	nan	nan	19225.8	nan	nan	24770.3	10483.2	15833.8
P07195	LDHB	Homo sapiens	47802.3	18736.4	543.865	45505.7	10414.8	99863.4	85795.8	39249.7	128095	16211.1	37221	299736	43848.2	24244.2	25968.8	3649.61	42731.6	nan	nan	54165	14293.3	12296.4
P07204	THBD	Homo sapiens	235481	nan	nan	73315.1	90290.5	6299.28	nan	37502.9	48145.3	20705.6	71535.5	2824.4	5802.8	24933.7	nan	nan	239479	nan	nan	113848	18101.5	29429.4
P07306	ASGR1	Homo sapiens	15983.8	3578.38	324208	42543.8	nan	12047.5	207151	20071.1	nan	nan	nan	23733.6	22922	27908.7	207560	124994	19795	186511	83489.8	15505.8	3600.42	59802.8
P07307	ASGR2	Homo sapiens	7844.49	10268.6	125839	19397.3	4305.01	nan	4.82034	5696.08	1972.79	5891.93	12992.2	20294.4	27830.7	33837.6	nan	199683	18552.1	nan	576026	15352.3	15987	15180.3
P07333	CSF1R	Homo sapiens	6652.72	32688.8	nan	74.6223	21988.9	nan	nan	12909.9	38942	151153	103594	nan	444426	69606.2	59130.7	nan	145493	nan	nan	nan	309920	47.8073
P07339	CTSD	Homo sapiens	12681.3	1784.24	nan	15657.9	2951.72	6708.32	53.5262	46867.4	29649.2	6726.11	78533.5	118359	22034.6	10.2945	nan	1.98374e+06	63718.4	nan	nan	219.192	8082.44	38115.1
P07355	ANXA2	Homo sapiens	4716.98	7792.41	nan	2275.06	5300.4	128348	40365.8	12123.7	28122.6	11454.4	8419.55	3043.62	12406.5	11922.1	37.3988	446268	33363.1	nan	nan	36242.2	5429.8	10038.8
P07357	C8A	Homo sapiens	5910.48	7383.94	nan	3493.01	21327.9	2.3647	29800.8	1908.66	10102	6457.14	30187.4	nan	9919.48	nan	nan	550318	nan	617861	373455	13415.1	1780.94	3627.29
P07358	C8B	Homo sapiens	205837	116169	5.68787e+06	269001	72977.9	870145	5494279	144211	271799	157954	302603	141569	362878	1032258	2.25829e+06	7.1231e+06	253346	9640119	4.67758e+06	583097	131009	157439
P07360	C8G	Homo sapiens	653.321	681.517	nan	3171.51	1201.04	19.0618	42.8812	2461.32	3595.77	4066.69	nan	nan	1365.16	nan	nan	nan	nan	2.33376	nan	nan	2931.92	60858.8
P07602	PSAP	Homo sapiens	159701	49389	2.70912e+06	196793	58050.4	474570	1.47954e+06	51798.1	152754	64998.2	239677	205374	290700	385621	2278548	837837	87806.4	910662	1122255	174816	108946	167586
P07711	CTSL	Homo sapiens	6885	219.374	1.4842e+06	11300.2	4781.58	nan	nan	5778.45	9682.23	nan	8823.22	16884.7	2192.85	nan	nan	nan	nan	nan	100467	nan	884.464	17808.8
P07737	PFN1	Homo sapiens	6478.23	132999	nan	18942.6	4810.82	782.14	1.05933e+06	8312.22	7135.06	9291.33	7.50069	18610.2	nan	9664.74	nan	102035	9868.11	nan	nan	34611.7	54022.1	216848
P07858	CTSB	Homo sapiens	175301	6447.41	364486	286623	59818	51251.8	42487.9	26836.7	34446	37257	74153.9	82406	153255	119503	1.60294e+06	810960	41542.6	616769	811645	57576.6	40498.9	20042
P07900	HSP90AA1	Homo sapiens	10216.1	4573.54	nan	20506.4	1217.87	nan	2.48147	2592.03	3067.91	1255.91	nan	8704.24	nan	3828.95	nan	6.73363	26212.9	nan	nan	9987.78	3509.15	2770.25
P07911	UMOD	Bos taurus	52374824	18941426	104910592	28625482	11858469	773205120	37057968	14343229	57137112	36989312	48852152	151158448	167757504	181307248	844955712	10672632	82023712	416188736	127205512	125486264	97141312	58044052
P07996	THBS1	Homo sapiens	21679.3	16220.8	553037	57560.6	44169.8	232712	530250	3016.09	23376.3	14744.9	85347.2	20848.6	155830	111801	350614	1.14597e+06	16295.6	1.38399e+06	876907	71543.4	32300.3	49443.3
P07998	RNASE1	Homo sapiens	216537	532292	23326342	998422	1.19156e+06	2.54825e+06	12645113	447426	1.78344e+06	310691	5437527	612264	1.21211e+06	1.03272e+06	17371850	19214882	484860	39832716	29243206	1.88003e+06	607541	369904
P08123	COL1A2	Homo sapiens	300891	264014	2.31499e+06	1.13422e+06	602474	1.07025e+06	2.49998e+06	355235	442219	531433	536581	587080	821610	1.18778e+06	4.02025e+06	4860661	591228	5614592	2.72122e+06	657665	307180	566263
P08138	NGFR	Homo sapiens;Bos taurus	126084	87050.6	4235364	190272	175561	1863167	4208812	39181.2	183612	108891	364773	132902	496675	588640	1.97206e+06	3.03416e+06	57562.8	3.0171e+06	4662691	460717	106182	36380.3
P08174	CD55	Homo sapiens	29468.5	65810.2	1.51928e+06	217411	131980	298196	1173823	20580.9	99181.7	40094.5	70633.1	103572	254868	302341	952951	1.47933e+06	39979.6	2723580	4591527	100819	84808.2	31761.4
P08185	SERPINA6	Homo sapiens	20341.8	4929.22	nan	56659	27497.3	nan	nan	18724.2	32680.8	33744.7	40288.2	160033	43812	36643.7	nan	nan	49058.1	nan	6.86641	17602.9	25413.1	49771.4
P08236	GUSB	Homo sapiens	27347.8	nan	nan	66159.7	3353.29	nan	nan	12095.4	75320.1	777.506	nan	58640.3	15330.3	1.45513	nan	nan	1103.32	nan	nan	4219.8	774.773	nan
P08238	HSP90AB1	Homo sapiens	30988.3	53370.2	378718	32771.1	14674.1	385426	287535	9065.58	31278.1	46743.7	33384.1	70824.3	120972	87508.3	113974	752169	70640.6	642478	nan	49569	32729.3	63396.3
P08263	GSTA1	Homo sapiens	18291.3	513.418	nan	8862.75	2596.1	nan	278733	47810.2	52193.1	1867.17	12240.8	129192	21166.6	nan	nan	106593	6309.99	nan	nan	8005.04	4258.13	nan
P08294	SOD3	Homo sapiens	145171	2563.46	nan	78330.8	30927.2	271270	19.5937	87129.6	87977.5	10710	325018	191409	154439	57812.5	31616.7	nan	97135.8	nan	nan	78050.2	42360.9	180790
P08493	MGP	Homo sapiens	80218.4	19212.5	183565	80212.9	27047.3	70786.3	499389	nan	73281.2	39806.5	45698	36918	53284.9	68885.2	250328	149045	nan	407716	256293	34886.4	nan	24718.3
P08519	LPA	Homo sapiens	58787.6	246416	221741	91374.2	16610.3	462110	443334	61995.7	43953.4	3868.96	68611.5	75071.2	92324.5	133330	2646340	751341	276774	306598	1.5076e+06	193002	37916.6	64382.4
P08571	CD14	Homo sapiens	35893.1	3159.24	nan	685232	65500.9	nan	nan	224793	536984	40917.4	553553	586788	629572	423483	15393.2	nan	348458	nan	nan	164600	167825	585385
P08572	COL4A2	Homo sapiens	22690	21560.7	361.176	90015.7	34476.4	433.695	629.693	31524.3	23154.7	20264.6	16784.5	24339.5	52319.6	58734.3	619388	177683	60537.4	787483	716166	40133.1	27169	18895.1
P08582	MELTF	Homo sapiens	4339.61	6858.57	nan	14342.3	5136.65	159.531	28.5495	7013.85	6782.57	3916.91	15982.8	981.054	18053.5	8047.33	108092	nan	13227.3	nan	nan	18554.3	1724.21	28.3273
P08603	CFH	Bos taurus	9921.91	65926.5	202852	15938.9	23099.2	3446.1	94194.7	4000.57	11184.8	16918.6	6224.74	3532.25	16896.7	25614.3	367213	247433	10610.5	188698	235031	37524.1	14505.7	35466.5
P08637	FCGR3A	Homo sapiens	72993.1	61796.8	168769	104445	84167.1	645865	177800	77280.3	95952.9	67993.8	61003.2	106291	202159	239481	574376	884412	214800	280115	258942	127465	125919	96239.4
P08670	VIM	Homo sapiens	7381.73	46491.9	nan	22707.3	12665.9	707.506	170.455	6497.46	13277.7	13894.4	22165	6301.24	nan	18120.5	6.10667	2263.33	43659.8	220.569	69.8159	nan	26624.5	38155.5
P08697	SERPINF2	Homo sapiens	25156.8	48581.2	10780	21092.4	25182.7	63.9847	49227.4	15813.2	4895.76	52977.2	17940.3	16453.6	84427.9	49047.9	22919.9	196399	12071.8	78823.6	64306.8	4752.91	23466.8	24719.6
P08758	ANXA5	Homo sapiens	2147.8	1557.97	nan	nan	1731.3	nan	24650.2	5841.65	13714.6	4457.94	19208.2	22.0474	7709.84	1.76945	nan	nan	8814.04	nan	nan	277739	3772.28	20780.6
P08779	KRT16	Homo sapiens	nan	7816.91	1.16743e+06	nan	670.8	146.77	2262545	1361.72	34639.6	3067.16	nan	nan	nan	8685.88	64216.4	41597	10838.2	8.19759	55732.7	21595.4	nan	nan
P08833	IGFBP1	Homo sapiens	nan	574.036	1.47571e+06	7803.03	2308.59	131063	400068	4825.5	9215.87	1633.4	29358.3	3.38677	2553.45	24694	162754	4.49708	17042.8	nan	115587	41773.1	3691.05	2.60602
P09211	GSTP1	Homo sapiens	11760.7	3384.08	nan	3150.77	nan	10.892	24.8164	10196.8	16507.9	8854.99	11101.3	301.881	nan	3.21516	nan	nan	4492.32	nan	nan	2.73126	3223.86	46.9307
P09467	FBP1	Homo sapiens	8153.02	21879.5	nan	11835.6	5801.42	nan	nan	14076.3	15672	4895.91	18321.4	895.28	21875	2.5914	nan	nan	11860.5	nan	nan	6046.76	6471.02	16829.6
P09486	SPARC	Homo sapiens	97893.5	96243.2	14713102	202876	55825.7	830490	4.96928e+06	84373.4	127910	90825.5	148207	381245	253286	575359	8023024	6502033	313479	18743310	8864150	404788	155879	316811
P09564	CD7	Homo sapiens	40551.7	92873.4	595.479	764292	139171	2716131	185.792	102313	282252	224077	1.23123e+06	943.461	858143	2252668	2642837	26491.5	741627	541346	66931.4	1.97818e+06	153042	1.69346e+06
P09603	CSF1	Homo sapiens	65063.8	44794.5	1.48678e+06	311972	73174.6	454246	251981	56212.7	139647	116130	315056	292683	248282	517253	1.38819e+06	254408	220971	1.75917e+06	314048	304100	90403	379219
P09619	PDGFRB	Homo sapiens	4149.59	4120.72	360410	29816.6	9849.33	25650.5	152211	10594.9	31553.4	13042.4	23005.4	66642.5	11280.8	74575.2	477614	866395	46923.3	2.68968e+06	49682.2	69697.4	8552.28	78348.4
P09758	TACSTD2	Homo sapiens	27044.2	23263.6	979909	141516	70075.5	91411	665853	46372.9	46821.2	47515.4	120549	32440.6	96746	173241	1.38375e+06	729368	103019	1.07079e+06	1.31728e+06	163071	58079.6	50691.6
P09871	C1S	Homo sapiens	nan	4771.94	nan	17326.5	6594.43	33.1327	nan	10812.6	427.454	nan	10.066	nan	15246.2	0.930265	12.1208	nan	13646.5	nan	nan	nan	5447.17	8432.04
P09958	FURIN	Homo sapiens	8280.42	26472.5	229722	99266.8	22971.4	33347.1	150382	10516.4	15066.2	7551.87	22741.2	14451.2	80081.3	83406.4	765367	312720	62110.1	1.52069e+06	279633	37849.9	18242.8	142502
P0C0L4	C4A	Homo sapiens	42432.8	24044.7	47.6499	12203.5	25614.7	26.5277	7.2522	21270.8	7631.25	7909.82	36172.9	35220	51353.3	42565.2	36413	nan	10022.6	nan	483.509	17106.3	50227.6	57993.3
P0C0L5	C4B	Homo sapiens	5742.15	3301.52	22.9621	4982.56	75843.8	4.86851	nan	5372.58	12837	2339.44	10587.2	23606.2	14359.1	9.59197	nan	nan	3335.66	nan	nan	2427.02	17549.4	21664.3
P0CG47;P0CG48;P62979;P62987	UBB	Bos taurus	111540	24264.9	1.9391e+06	570420	508340	460233	819449	50590.5	301114	104157	369962	867916	321383	640444	850807	593037	86681.1	805486	1.81869e+06	384684	97903.9	93495.9
P0DJD8	PGA3	Homo sapiens	56372.5	16634	2.58814e+06	866655	72272.5	125715	3.41907e+06	544487	549277	85467.6	157851	2.20611e+06	393215	756704	569879	334116	1.49276e+06	945826	1.4483e+06	724524	211726	751971
P0DMQ5	INAFM2	Homo sapiens	477256	292356	216491	871192	466511	5009190	792.345	324808	697737	514119	1.54804e+06	1.06251e+06	1.32533e+06	1.9819e+06	2.15929e+06	76307	1.25049e+06	118561	247361	1.90686e+06	497112	1.10992e+06
P0DMV8;P0DMV9	HSPA1A	Homo sapiens	19566.9	8986.59	nan	2212.4	2414.82	219786	49587.2	7429.15	4905.28	7080.75	1322.29	1218.14	4350.27	7389.64	nan	43872.9	8798.49	50.3262	7.08845	11926	7353.56	2848.79
P0DOY3	IGLC3	Homo sapiens	835948	788810	310583	1.51054e+06	1.99723e+06	967133	941880	772970	826428	1.97624e+06	248196	607363	2775403	1.32939e+06	1.24743e+06	494558	1438889	698885	846758	464617	3.17162e+06	1.51657e+06
P0DP23;P0DP24;P0DP25	CALM1	Homo sapiens	21031.2	17487.1	3.05016e+06	33854.3	17116.4	1043.85	395230	37573.2	73934.8	44964.5	72899.3	98230.7	20142.2	149843	3.01564e+06	380837	77762.5	1630.52	294476	80397.2	26241.2	302547
P0DP57	SLURP2	Homo sapiens	470052	266082	15109538	1.51292e+06	247096	608167	3.47533e+06	857668	4739476	903142	3.23524e+06	11697374	1.70458e+06	1.37597e+06	11453655	8860795	1.82428e+06	20364136	8113078	2510360	459786	9234635
P10153	RNASE2	Homo sapiens	393038	690406	7.45188e+06	2899917	1.20569e+06	6.1746e+06	5746768	194722	633541	288563	2822126	2.39119e+06	1.53026e+06	2809623	6.25967e+06	5658192	490919	13273498	18425766	670406	436960	2.37045e+06
P10253	GAA	Homo sapiens	110755	4892.02	24.9451	37067.1	17919.3	90217.3	322275	62319.5	21398	43045.6	61891	245691	81855.9	122077	208108	35.6601	201895	575629	181489	56274.5	16608.6	144337
P10412	HIST1H1E	Homo sapiens	273237	531431	18239700	1.37147e+06	238846	3.39202e+06	8590202	175922	297305	430685	1.32037e+06	1.11065e+06	810799	1.51427e+06	24363998	8635820	853036	18489734	17276870	929467	343011	535505
P10451	SPP1	Homo sapiens	2.53075e+06	1.33242e+06	8.11977e+06	3.25996e+06	2.03127e+06	5.25419e+06	6.78599e+06	2.11656e+06	4.96975e+06	2.31635e+06	6.91075e+06	4.00025e+06	2.72653e+06	9731671	25923438	6987407	4558790	13129659	13294637	4781016	886521	3.12027e+06
P10586	PTPRF	Homo sapiens	2271.37	nan	nan	26077	3241.37	nan	nan	9141.28	10124.2	nan	46208.2	53943.3	6089.43	1.22978	nan	nan	8521.87	nan	nan	21345.6	5045.26	23144.8
P10599	TXN	Homo sapiens	25011.2	46539.9	148907	28493.9	15919.4	84245	309793	36710.9	164004	28009.9	41489.1	118269	32037	134807	631370	1.56346e+06	68595.6	1.15211e+06	313818	77705.5	46219.5	112523
P10619	CTSA	Homo sapiens	36446.3	nan	nan	54647.2	9897.91	nan	68.3292	18254.1	78592.3	6564	27276.2	203.001	51913.9	5040.59	nan	76715.6	8269.18	nan	36.3618	nan	3655.87	16092.8
P10643	C7	Homo sapiens	47768.2	43451.9	1.32796e+06	51246.6	37608.8	263260	1.42204e+06	34543.9	63779.8	21144.1	256423	99850.8	113771	244369	656276	961808	60658.6	1.96193e+06	2.2372e+06	156918	39236.9	22068.6
P10645	CHGA	Homo sapiens	12393.2	44772.7	642576	213173	56060.9	898066	1.74717e+06	23448.5	141361	46913.9	439569	57269.1	413791	622692	1.87927e+06	2.85256e+06	154492	2.53165e+06	559722	281640	90793	488201
P10809	HSPD1	Homo sapiens	4303.59	2950.59	635473	7312	1262.87	3464.96	6068.46	2707.64	2371.55	2037.66	nan	4501.49	nan	31254.9	nan	51399.9	4754.08	nan	nan	8113.89	nan	nan
P10909	CLU	Homo sapiens	200639	123801	208253	96356.2	68320.8	77344.5	146063	138171	101975	190344	395642	238135	62072	107462	110905	344040	168928	259768	122641	101686	51269.6	121367
P11021	HSPA5	Homo sapiens	2237.13	1949.94	nan	962.479	nan	20.0058	nan	1823.15	15.7861	1975.14	5191.67	20577.5	nan	nan	nan	nan	784.568	nan	nan	0.423231	1275.23	nan
P11047	LAMC1	Homo sapiens	1204.91	nan	nan	15783.7	830.726	nan	nan	2920.93	12054.5	1192.04	6262.67	44217.9	1864.16	38573.5	nan	nan	4570.73	nan	nan	5081.46	nan	1.66467
P11117	ACP2	Homo sapiens	27351.6	nan	nan	4090.88	2059.16	nan	10.4926	17348.8	3529.76	13116.8	15650.8	37256.8	4194.81	12633.4	73981.9	nan	15809.4	nan	1.58778	101367	4208.97	22164
P11142	HSPA8	Homo sapiens	10858.4	5091.78	nan	6502.28	1480.2	1166.27	132663	9531.21	30232.8	13811.4	2.76054	21980.7	6732	32301.7	nan	348283	17377.7	nan	nan	65807.1	7695.21	34198.8
P11279	LAMP1	Homo sapiens	83243.2	25735.6	1.24411e+06	149654	41846.4	191132	864128	76101.9	99532.6	30998.4	61067.1	412229	159132	231604	1207196	479723	152033	1.3572e+06	82042.6	95914.6	60733.6	156202
P11362	FGFR1	Homo sapiens	5550.27	17126.9	1.06244e+06	189859	25687.8	54254	636279	22235.7	15807.7	95043.7	332222	47149.5	96444.5	209227	4675800	4.46388e+06	152888	3.41235e+06	1.16136e+06	281222	37735.4	299448
P11684	SCGB1A1	Homo sapiens	nan	3340.84	235084	61735.4	18179.5	nan	nan	1661.35	4304.65	1167.97	nan	19308.3	22252	52407.3	218451	49518.6	nan	390040	191630	nan	14802.9	14638.2
P12107	COL11A1	Homo sapiens	4567.12	14597.7	4393.58	49544.7	30681.7	40690.3	3783.2	12049.4	29886.3	25702.9	7122.21	12648.5	118566	121395	421872	1.01411e+06	39144.4	1.35976e+06	217612	35677.4	33024.2	35168.9
P12109	COL6A1	Homo sapiens	85809.4	17053.3	446422	97058.5	37457.4	49003.7	226542	124942	85917.1	43858.4	94317.1	332419	249428	95251.7	14467.4	447747	128671	9008079	407019	167847	27960.3	31241.4
P12111	COL6A3	Homo sapiens	25760.2	6279.36	1.23351e+06	71402.1	26025.3	62919.7	188156	29216.8	64664.6	46441.3	93119.2	144718	68249.6	111415	654255	3.14683e+06	75420.7	10557323	1.58414e+06	89174.8	29501.5	62138.1
P12259	F5	Homo sapiens	19754	29346.8	1.40449e+06	50165.2	18623.2	182494	466323	16278.6	26817.2	21197.9	51421.2	175715	61022.9	96328.7	487985	386438	54712.7	897738	915122	91249.5	21223.3	79612.2
P12273	PIP	Homo sapiens	2365.82	234.638	nan	3755.88	18788.6	1.62937e+06	19642.1	5193.54	13858.4	6070.67	30846.9	nan	60971.1	3328.61	5621.35	3292353	9653.39	3846764	656667	75403.2	48837.1	8902.33
P12830	CDH1	Homo sapiens	25571.2	3362.11	186384	1.23604e+06	353731	2.80752e+06	510606	54394.5	131089	104243	127828	362659	1.18897e+06	959582	1.07e+06	9451.12	484714	3677.36	351809	271557	188384	108118
P12838	DEFA4	Homo sapiens	72520.2	28571.2	503474	95694.2	45344.3	137346	616068	nan	156469	nan	314532	103075	78947.4	88263.5	nan	nan	178888	57839.2	878599	155250	395075	80634.2
P13284	IFI30	Homo sapiens	4082.91	6490.71	6.55544	nan	nan	21918.4	48835	22272	6909.1	4446.27	6847.63	5618.49	16473.6	nan	209175	99443.1	16565.6	nan	104989	14422.8	17901.1	19773.4
P13473	LAMP2	Homo sapiens	152494	16178.8	1.49131e+06	340684	107567	438891	748080	158326	458068	65739.5	297863	260263	530640	354441	1.05012e+06	344717	169219	1.6799e+06	4.84274e+06	306354	114287	410752
P13521	SCG2	Homo sapiens	nan	36079.3	888791	177104	85627.9	74870	472649	27974.4	26410.7	30067.6	55204.1	9710.54	119346	124999	943028	628001	81762.9	846096	300528	63581	65151.3	95304.3
P13591	NCAM1	Homo sapiens	5091.85	3041.46	73.7403	13655	4202.1	162393	1511.77	6086.88	13299.4	12607.9	13071.7	9847.65	13550.3	34145.8	207607	148277	44820	186181	814994	23264.9	7092.74	32829.8
P13598	ICAM2	Homo sapiens	37315.3	53513.7	209822	177220	30922.7	539516	136925	34665.6	92853.4	79918.5	412367	540930	278689	454844	3457746	110173	307382	1.11898e+06	485553	245635	87793.4	377972
P13611	VCAN	Homo sapiens	8662.97	5929.26	551650	20833	15903.1	24732.9	115100	11112.4	23191.6	17721.5	22748.4	21051	31127.9	54160.3	282834	230582	32675.1	334048	113782	35702.5	14583.6	35013.2
P13645	KRT10	Homo sapiens	47193	637181	13608130	18171	529171	15326611	5.46946e+06	81595.9	2206161	58012.2	1.05576e+06	216300	220382	180802	7.03506e+06	84092648	311003	10379651	5538006	5581776	82738.6	821576
P13646	KRT13	Homo sapiens	14372.2	153655	5954501	nan	143965	2.15405e+06	1.47243e+06	67881.1	280929	82097.9	286644	8987.46	31205.6	10136.3	1.77499e+06	12033088	144284	2.44985e+06	933209	1.28889e+06	27321.1	238622
P13647	KRT5	Homo sapiens	3786.28	73208.9	794409	4962.89	36244.6	519562	788076	15645.1	293516	20489.4	76716.9	15634	17630.4	23180.2	130651	1.26564e+06	111157	459145	343970	709583	6622.32	54397.9
P13671	C6	Homo sapiens	21048.1	28654.1	52985.1	70676.6	38307.9	81088.7	318460	8769.76	34440.3	56431.4	11016.4	23004.8	161167	98599.8	880467	87664.3	56697.5	94093.4	976448	45023.6	32329.9	34088.2
P13727	PRG2	Homo sapiens	16648.8	74857.7	46552.3	122826	59691.9	68180.8	628692	19649.4	52159.6	17161.5	108273	45108	44741.6	258584	109724	406.62	27514.2	690.375	6.00216e+06	21800.9	19883.4	156492
P13796	LCP1	Homo sapiens	nan	2486.58	912647	12.243	19747.8	52.622	84.0878	3602.77	617.444	38558.2	nan	131.874	nan	24.2749	nan	73.5308	8880.27	102.43	130.43	33.8131	4598.48	1550.28
P13942	COL11A2	Homo sapiens	9405.15	nan	187615	27548.7	11314.5	nan	345725	14031	13614.2	23809.5	8095.31	5198.03	31807.6	63356.5	249584	540326	4932.96	542000	129074	28828.1	16518.1	11159.4
P13987	CD59	Homo sapiens	2.98179e+06	2.09381e+06	41754748	7783081	4802847	19198114	52909164	1.16833e+06	5497447	2907229	10057831	4.0295e+06	10492291	9524615	37876108	45933136	1.8673e+06	128434656	193983424	6.55159e+06	3783047	545106
P14138	EDN3	Homo sapiens	9156.63	11855.2	nan	49989.3	nan	62980.9	178380	24741.3	41669.2	22754.3	nan	nan	50317.5	54085.7	240503	146120	34363.9	225534	93325.5	nan	nan	49644.3
P14151	SELL	Homo sapiens	1670.54	17869.4	245100	27685.2	10640.6	14183.2	122824	1911.76	3231.47	8889.92	nan	2707.86	26448.2	40600.1	58566.3	14983.7	11129.8	378635	486264	nan	13561	32703.6
P14174	MIF	Homo sapiens	12107.1	5845.65	nan	22593.7	8691.94	12.799	200803	15157.2	44776	5896.05	24748.7	1540.57	10932	17170.9	nan	29.5134	33785.1	nan	nan	5659.16	4125.84	17974.9
P14384	CPM	Homo sapiens	12230	798.22	637444	22784.4	6577.37	5.13736	119881	17699.6	9250.41	3883.48	74618.5	57413.5	13314.5	21554.5	94776.1	nan	25120.3	nan	179109	15141	5308.24	31323.9
P14543	NID1	Homo sapiens	82299.7	24425.4	555005	480695	102687	1.26174e+06	256510	137307	167666	126865	280805	599340	632288	1.08004e+06	1554073	862768	509428	940500	148167	392479	134347	165370
P14550	AKR1A1	Homo sapiens	3563.96	213.455	nan	4228.47	289.12	nan	nan	7829.46	13698	nan	1870.91	47220.4	3833.26	0.561706	nan	nan	3534.83	nan	nan	2261.36	273.528	nan
P14618	PKM	Homo sapiens	7173.84	51284	nan	3033.81	2971.35	84561.2	66558	3049.49	8877.53	13336	4699.04	10061.8	10704.5	5994.02	nan	64183.9	5225.85	72286.1	3077.76	25117.5	6649.53	6727.52
P14625	HSP90B1	Homo sapiens	8889.57	12078.8	232836	nan	8893.16	32511.1	nan	4147.58	nan	12525.5	6215.4	nan	nan	54356.5	nan	217247	46220.3	nan	82400.3	33739.1	12456.8	nan
P14780	MMP9	Homo sapiens	35725.8	27973.1	853762	55111.6	46250.1	53022.6	923169	11611.9	42458.1	34612.8	34942.1	21482.5	120087	163236	1.68995e+06	2.13054e+06	22966.1	5031354	837192	73365.7	26311	152573
P15144	ANPEP	Homo sapiens	32938.2	2236.32	nan	73481.2	15895.6	2098.99	2101.03	25825	33370.1	3449.46	15822.7	6833.83	72324.9	27591.6	306768	nan	18148.9	1.28915e+06	nan	108900	10601.8	23022.9
P15151	PVR	Homo sapiens	112324	40273.8	13.0507	119102	42230.4	344473	163926	106606	140311	93015	450379	236167	198290	342482	1.0014e+06	nan	540546	135892	8.33877	169771	91286.1	245635
P15289	ARSA	Homo sapiens	16225.2	2028.57	36.8995	88247.1	38392.5	5.90154	14.3352	23298.7	132059	12589.5	459.789	15.6679	57633.8	82683.4	28.8923	nan	36290.6	nan	nan	8.85123	18728.6	63668.4
P15309	ACPP	Homo sapiens	20132.2	1487.53	nan	15580.8	nan	nan	nan	26632.8	19389.8	4908.03	36450.2	195244	58823.6	66111.4	nan	85752.5	75655.2	nan	nan	61371.1	9897.76	19585.7
P15311	EZR	Homo sapiens	6350.78	11508.9	nan	13534.9	5053.48	78469.2	nan	17990.9	18667.7	10557.9	23000.1	7484.48	15620	11980.8	55.4299	115655	16084.8	nan	nan	25545.6	25610.6	43509.9
P15328	FOLR1	Homo sapiens	129081	48093	238410	103621	74780.2	644491	25203.3	77124.4	116943	71877	33312.1	185580	416734	243736	1.40255e+06	4451.5	131829	10162.1	391471	105759	111583	123907
P15586	GNS	Homo sapiens	7338.46	nan	1.18001e+06	41108.3	4159.67	13.0116	44591.9	8106.07	4905.08	3579.75	3849.56	92519	6829.41	20710.4	107793	nan	8937.65	nan	695386	nan	7885.91	112946
P15636	proteaseI	Homo sapiens	7.29427e+06	6265277	178466080	9934820	18540034	171251360	171149024	1.87766e+06	7.05646e+06	6211262	9712380	5051640	27003532	18058802	81620744	92449880	4.10214e+06	206665152	334589632	8677910	5793782	5.40415e+06
P15814	IGLL1	Homo sapiens	334.291	1550.24	nan	2105.27	21418.4	5134.03	nan	3071.11	866.97	nan	nan	19950458	4814.33	10309.2	6126	nan	488.756	nan	nan	5795.34	8318.01	1725.76
P15924	DSP	Homo sapiens	nan	3277.81	95.78	nan	nan	11977.7	434.954	197.087	5180.87	1135.99	917.105	nan	nan	nan	0.208355	6295.27	1132.9	0.226659	nan	5477.41	nan	505.057
P15941	MUC1	Homo sapiens	128996	27307	1575216	172185	78196.4	1.20327e+06	811921	128594	325359	48553.9	767067	553183	350469	527124	2.92821e+06	nan	560281	nan	611183	802981	80907.6	405941
P16035	TIMP2	Homo sapiens	9538.88	7647.98	nan	16242.9	1869.03	nan	nan	5480.19	2794.23	990.244	22716.1	19833.6	25715.2	28041.5	435794	nan	14766.3	nan	nan	7697.48	5505.97	16397.6
P16070	CD44	Homo sapiens	2.1182e+06	2.115e+06	88203272	3.05296e+06	1.5576e+06	15389813	58967804	1697429	4900597	2.2432e+06	8350342	4.66047e+06	4971567	6.27516e+06	90978016	53374088	4803553	161168480	34460076	5.38296e+06	2.47748e+06	6174821
P16083	NQO2	Homo sapiens	5224.33	nan	nan	8290.72	1365.09	nan	nan	11316.6	5832.65	nan	9951.87	5767.87	42647.8	31865	nan	nan	12671.1	nan	nan	20039.3	nan	16484.9
P16112	ACAN	Homo sapiens	292093	142614	2.29321e+06	328118	304175	2.35949e+06	2.99558e+06	343057	729925	352139	1.16549e+06	780655	1.07697e+06	1.57597e+06	4.52094e+06	3.28872e+06	947802	2.01502e+06	798855	1.08587e+06	396969	488061
P16234	PDGFRA	Homo sapiens	10114.4	8411.37	504554	27937	30072.3	239653	59788.6	6195.24	14863.6	20172.2	57026.5	1.76514	17688.1	36921.1	429732	63858.8	9378.85	52010.4	nan	74573.5	7335.28	94532.2
P16278	GLB1	Homo sapiens	5023.11	nan	397007	19151.8	1261.42	nan	21.7121	7693.34	14421.8	14795.2	3333.92	373.6	7929.41	62462.1	2442448	nan	6412.32	nan	3.09847e+06	nan	885.231	137263
P16284	PECAM1	Homo sapiens	7846.75	10415.3	752997	44125.9	10981.4	96847.8	342059	11861.4	46574	14652.2	36942.4	48260.2	68443.9	74794.7	1.16297e+06	546413	46544.9	497830	260937	40362.2	17005.8	61738.6
P16401	HIST1H1B	Homo sapiens	101472	252769	3.50872e+06	560856	77277.4	1.19106e+06	829360	21220	135011	44527.9	460898	409753	438689	620094	5915506	3.07082e+06	360797	8803781	6740008	450760	113621	365543
P16402	HIST1H1D	Homo sapiens	5693.59	270721	103.83	23410.6	5407.96	273586	162785	9503.39	301.902	13271.3	36921.4	1663.57	26336.4	41336.9	838625	183160	15922.8	1.54194e+06	745052	147254	31624.9	61569.3
P16403	HIST1H1C	Homo sapiens	141030	341493	8920254	526762	57058.4	1.71736e+06	4853168	119278	111396	140158	426418	511669	273304	871755	6906964	3.64736e+06	409631	7880005	7.43333e+06	427996	141277	312577
P16422	EPCAM	Homo sapiens	44500.1	57988.7	3.20859e+06	114960	47818.3	592453	1.25432e+06	18778.6	42722.6	16792.2	118636	181683	130975	188705	952683	1.27377e+06	40733.2	1.64342e+06	2215751	139697	42266.1	35165.9
P16989	YBX3	Homo sapiens	nan	2556.07	41267.5	1194.12	3381.79	4.58126	8.61554	4672.69	36737.8	12732.1	82222.6	6.50222	16738.3	9224.56	721994	44435	22140.7	17.5707	9.95397	16662.9	1088.94	79995.9
P17813	ENG	Homo sapiens	8767.03	2797.71	nan	28716.8	4236.7	nan	103988	18262.9	36152.4	18887.1	78874.1	3845.99	27553.4	174249	nan	nan	112030	nan	nan	207222	15065.3	104727
P17900	GM2A	Homo sapiens	11143.1	4331.16	334677	301839	28668.7	6935.81	122077	64080.8	113977	69496.1	5195.95	391589	133761	48730.7	4.92509e+06	510141	38556.6	30.3179	304591	27672.7	84541.9	209432
P17931	LGALS3	Homo sapiens	865.511	528.132	nan	3391.84	45.7272	nan	nan	3708.06	11210.7	nan	4395.02	16314.9	3851.66	2249.47	nan	nan	2808.34	nan	nan	8482.66	2721.53	256.136
P17936	IGFBP3	Homo sapiens	16354.1	30508.5	726355	76232.5	28796.2	192236	1.57882e+06	22072.1	85794	12376.5	58776.8	99199.5	125442	217315	886614	287416	39383.1	744382	183022	124488	17649.1	22732.8
P18065	IGFBP2	Homo sapiens	49939	11148.1	nan	49461.2	30164.6	82.3568	nan	45777.6	107167	28368.3	52277.7	149039	147348	35742	45790	nan	63079.6	nan	nan	75954.5	37781.2	nan
P18827	SDC1	Homo sapiens	53951.7	39957.1	3.11152e+06	200304	43705.1	966728	2.82496e+06	34743.8	134425	69137.5	369270	421618	201420	431366	5346016	3461581	162067	10028686	2.33781e+06	453518	63544.5	350922
P19022	CDH2	Homo sapiens	16670	19452.6	nan	109426	22547.7	301874	49.6125	23082.2	57471.3	30445.8	96771.8	222827	100607	225563	970531	76967.3	167453	822657	1.21394e+06	73505.7	41866.2	71191.4
P19256	CD58	Homo sapiens	19093.2	16461.5	2.72926e+06	25330.6	11209.2	3271.65	4407.39	23690.2	33171.6	28865.1	69512.7	57398.3	59138.8	135522	3426723	87299.6	208365	156170	27430	92005.4	38689.4	170554
P19320	VCAM1	Homo sapiens	2800.74	6552.58	nan	254202	68114.8	132562	nan	13515.5	36724.1	43329.3	39923.6	90695.1	225067	266592	nan	2.50476e+06	103280	2783956	nan	74327.1	96636.4	93904
P19338	NCL	Homo sapiens	94709.9	31164.7	245758	48432.5	16054.7	89770.6	nan	8680.57	nan	nan	64195.2	nan	40297.2	43909.6	nan	172605	nan	248021	nan	58249.8	nan	nan
P19440	GGT1	Homo sapiens	8784.56	1261.76	nan	13859.8	5759.58	106313	48554.2	25751.7	85279.5	4363.6	44704.7	107837	75290.9	40432	155329	nan	45683.6	11652.7	135201	33724.8	5952.75	100666
P19652	ORM2	Homo sapiens	214027	982969	1.03498e+06	520443	284498	1627388	2.03815e+06	34871	103157	341810	89397.8	227667	975429	539493	2.05124e+06	1.36425e+06	81120.8	6.98957e+06	4.89148e+06	53254.8	398830	259779
P19823	ITIH2	Homo sapiens	8782.41	12650.3	17.3656	2949.24	3791.62	197234	85326	4912.72	28750.3	28472.3	23093.5	20379.9	nan	22720.9	284943	42994.2	20721.1	54189.8	nan	17245.2	8020.38	58029.1
P19827	ITIH1	Homo sapiens	7450.36	14969.8	9.68545	19579.6	6034.51	77143.5	4.59753	8034.61	42304.1	26327.3	54276	7567.8	39877.6	62386.1	22184.6	11.5383	68000.7	146747	nan	279382	12658.5	68045.2
P19957	PI3	Homo sapiens	11710.8	7260.87	6581.6	40622	16079.8	46.449	151258	6676.5	12.3754	30091.7	59183.2	17.7684	29986.7	123909	986728	963786	7599.11	1.34607e+06	903424	22768.1	17168.2	86754.9
P19961	AMY2B	Homo sapiens	132329	4389.99	451351	417732	142330	520718	260876	91410.5	238530	25970.8	308621	217884	461194	266966	99361	3.52701	182606	8.93363	152228	319645	136069	144483
P19971	TYMP	Homo sapiens	12568.1	18885.8	nan	61466.1	40288.3	487316	nan	10540.8	16804.7	36771.2	76551.1	206585	77528.5	274948	789115	nan	57536.6	nan	nan	236834	27444.9	90403.2
P20062	TCN2	Homo sapiens	8054.87	nan	nan	32638.9	4421.28	51515.4	nan	8371.3	9883.29	9162.89	33876.5	29143.3	30150.1	44597.4	285366	nan	77509.6	nan	nan	19389.2	7817.14	140689
P20138	CD33	Homo sapiens	14280.8	11748.1	8641.74	53032.6	7187.65	21262.6	nan	20237.7	27082.8	6363.89	51878.9	41962	8918.54	36049.4	nan	nan	51407.6	nan	nan	25312.9	9413.71	29350.9
P20333	TNFRSF1B	Homo sapiens	3490.04	3939.74	7816.94	29067.4	13519	6169.72	nan	1829.25	11873.1	11168.8	11007	5593.46	20282.2	15763.3	125205	5759.26	3358.16	38258.1	nan	14986.3	16762.3	104.215
P20700	LMNB1	Bos taurus	1998.52	9407.1	570557	16985.6	7935.02	201722	127756	5606.47	5674.22	7933.72	20438.3	15015.8	9165.42	38427.9	79920.6	25381.4	10982	89847.5	nan	37067.1	8424.06	23778.2
P20827	EFNA1	Homo sapiens	50900.9	21889.5	954361	143803	49868.5	97404.2	1.104e+06	28696.4	62785.2	53829.6	119439	107511	113183	212384	964541	750417	91957.6	1.65629e+06	698822	82671.8	27651.7	95383.9
P20849	COL9A1	Homo sapiens	2320.79	4165.74	nan	14529.7	nan	nan	73724.6	10746.9	11159	15005.2	nan	3416.46	17324.1	14240.1	47079.1	44423.8	15484.1	95657.3	60638.6	16608.6	nan	16141.1
P20908	COL5A1	Homo sapiens	31670.6	20262.6	378695	70090.8	58727.2	137972	639465	19409.5	47701.7	47722.3	16520.5	26065.9	60309.2	102657	613958	293256	59533.4	269495	450841	77116.1	44573.5	52293.7
P20929	NEB	Homo sapiens	23915.5	5678.12	2895715	37184.4	21497.3	260778	489941	14665.1	30769.5	24383.1	76387.1	150441	44641.6	59491.6	989934	766397	34895.2	807027	917452	90883.8	18535.1	66819.7
P20930	FLG	Homo sapiens	nan	18868.8	1.07244e+06	20332.4	13248.2	55656.6	1.0751e+06	51789.9	178617	27462.5	98143.4	70460.7	nan	45146.2	450661	790144	nan	196778	164921	365710	18387.8	nan
P21333	FLNA	Homo sapiens	12996.2	3067.9	632376	12328.9	4548.14	410.012	1320.66	2724.77	9437.23	9232.74	60637.7	628.669	29708	36735.1	85.8132	31.6802	36160.5	47098.4	86138.8	61210.7	7440.64	8033.84
P21709	EPHA1	Homo sapiens	nan	5721.28	404787	36926	8299.23	nan	266426	4474.31	3325.19	3002.53	nan	39660.1	9816.29	58853.8	75535.8	224596	1447.13	216087	633188	4446.55	nan	27663.3
P21802	FGFR2	Homo sapiens	4529.04	10966	849682	12594.1	12532.8	135933	439132	2697.09	6700.56	5623.68	28306.9	207.849	42386.1	60662.7	632354	677658	19515.9	1.36787e+06	224422	27205.6	10026.4	40091.9
P21810	BGN	Homo sapiens	15061.6	25681.3	170114	19641.6	11242.3	115957	20835.4	17409.2	17762	29052.7	6932.51	3892.4	7147.75	17370.5	378344	96904.2	12329.6	323744	142885	27774.7	4267.9	5507.36
P21926	CD9	Homo sapiens	nan	nan	nan	nan	5631.49	nan	nan	4350.84	3507.56	3489.13	15831.1	nan	4057.91	4210.49	nan	nan	3816.3	nan	53689.1	6480	nan	19497.7
P22105	TNXB	Homo sapiens	42789.1	13915.9	669272	82548.1	67898.3	473030	433366	45219.2	120207	63804.6	207468	237556	147170	249006	1.50249e+06	990351	107653	2.12134e+06	1301745	232154	41643.7	112142
P22352	GPX3	Homo sapiens	14550	nan	nan	27486.7	5788.48	18.7379	nan	2971.43	12872	8713.44	48859.4	110.263	16001.5	10267.2	nan	nan	3312.99	nan	nan	50748.9	nan	1.23746
P22528	SPRR1B	Homo sapiens	nan	9536.92	1.60416	nan	nan	nan	12219	72070.4	47904	126092	7510.88	nan	nan	nan	23611.1	199220	9524.47	7831.62	nan	3631.47	nan	1473.73
P22531;P22532;P35325;P35326;Q9BYE4	SPRR2E	Homo sapiens	22750.2	47104.9	47755	13264.9	11294.7	78751.5	145780	62646.9	75322	144508	18425.3	16446.4	67802.8	26652	290992	1.85906e+06	39302.4	nan	199391	24312.1	30399.3	nan
P22626	HNRNPA2B1	Homo sapiens	6043.47	15425.1	nan	1410.73	nan	34343.8	23835.8	1895.2	3121.12	1991.48	nan	nan	nan	0.955753	nan	11.6706	nan	36536.8	13.5242	nan	451.87	nan
P22692	IGFBP4	Homo sapiens	42414.7	42543.8	1.83337e+06	547466	127557	364496	579145	35146.6	108149	106326	166533	119352	312341	249407	2.72967e+06	1.81214e+06	83386.1	3.10914e+06	2.4087e+06	156314	75115.4	228457
P22792	CPN2	Homo sapiens	7062.58	1531.65	nan	6598.43	3715.11	nan	nan	12517.6	7247.42	5190.02	4747	16064.4	2732.9	10041.5	nan	nan	10612.6	nan	nan	29562.7	6995.72	11846.8
P22891	PROZ	Homo sapiens	49540.7	4108.74	nan	18225.8	11821.3	70590.1	nan	17152	29038	19069.8	5102.33	31046.9	4721.12	7869.6	6379.17	267077	24534.6	139960	30.5536	12776.9	5141.56	88.2795
P23083	IGHV1-2	Homo sapiens	27930.2	4321.08	nan	71520.9	72285.5	6.49542	4.29497	3930.74	9754.45	21609	10349.2	14727.7	329328	nan	nan	nan	nan	nan	6.23201	3269.91	95839.5	42355.3
P23142	FBLN1	Homo sapiens	15826.6	13930.9	49372.7	67491.4	39370.8	161364	170412	6078.45	17920.5	25353.2	53262.2	32086.2	290438	224775	606934	nan	22385.6	855973	1.46546e+06	58947	35893.2	12434.2
P23284	PPIB	Homo sapiens	3064.05	2346.32	nan	3972.25	nan	nan	8352.01	7114.94	4965.38	9891.27	18647.8	64227.8	13292.4	16907	nan	nan	5855.47	670196	nan	8554.23	2894.94	2544.39
P23327	HRC	Homo sapiens	208943	55266.7	10900035	347100	111977	2213683	1413.35	63995.3	213292	180357	635156	531500	529464	1.45948e+06	1.83176e+06	7.53346e+06	299350	12151233	6.73077e+06	393401	190795	616232
P23396	RPS3	Homo sapiens	nan	12008.8	nan	23201.5	7960.42	nan	nan	3256.79	6414.73	10206.5	4241.74	49801.3	nan	31665.6	242578	98617.9	10140.5	67224.8	88676.9	32626	5886.61	44488.8
P23458	JAK1	Homo sapiens	1448.23	2186.99	56458.9	6327.41	1539.95	nan	218846	nan	nan	nan	nan	nan	nan	16135.3	nan	120680	9249.21	159006	nan	25304.4	nan	5023.56
P23468	PTPRD	Homo sapiens	3921.18	2731.58	1.03434e+06	51970.6	17129.2	1786.77	531374	5045.66	27733.1	8437.2	45612.2	22333.6	62601.5	78563.4	772506	29635.5	24589.2	146553	532136	35555.7	15983.8	23864.8
P23470	PTPRG	Homo sapiens	2275.67	2895.91	nan	13731.1	3844.93	nan	nan	3057.56	115019	3144.7	nan	212.749	22401.1	22025.1	369204	nan	9296.43	35137.6	37792.6	31603.4	5891.88	25193
P23528	CFL1	Homo sapiens	15287.8	458973	nan	14986.8	10351	169934	107323	11121.8	11823.1	29341.3	19914.8	12351	4410.75	25176.8	106511	50265.5	20935.1	21185.3	nan	18491.5	85207.5	94949.4
P24593	IGFBP5	Homo sapiens	41771.5	34345.6	7695474	151883	276130	579762	6406634	41076.1	106661	152438	201339	395386	268038	1.09725e+06	8903617	8731822	112676	19389776	12676459	633415	73477.5	71648.1
P24821	TNC	Homo sapiens	64935.1	14718.3	1.10244e+06	114313	69966.5	683716	544132	82069	216009	82669.7	255335	222387	240294	452779	1747119	320822	257651	449277	1.49982e+06	316700	62028.4	179599
P24855	DNASE1	Homo sapiens	82764.4	6664.5	4549432	222238	30904.4	1.62251e+06	829313	119205	254204	21833.3	251704	758281	304518	632464	418030	89049.7	177482	764339	5.95271e+06	437557	56493.4	580122
P25025	CXCR2	Homo sapiens	20718.5	nan	nan	261065	77780.1	nan	nan	32288	267814	185641	209616	nan	293250	738210	nan	nan	152288	nan	135984	554186	201058	nan
P25311	AZGP1	Homo sapiens	54475.2	34578.3	189135	517931	155266	1249639	132467	46561.3	131239	117264	108704	228683	1.22236e+06	402812	394414	386284	196828	8603.54	520777	81076.9	233145	101045
P25705	ATP5F1A	Homo sapiens	2584.18	7509.69	nan	1096.22	nan	nan	2588.16	2420.87	421.744	2308.35	nan	13350.2	10494.4	nan	nan	556587	848.059	nan	nan	2348.38	3876.71	nan
P25815	S100P	Homo sapiens	10866.8	31194.4	137518	1187.64	8223.9	nan	nan	38252.8	8895.25	nan	3293.4	3.01823	16485.6	46050.5	1.60282e+06	996992	81389.5	nan	nan	51798.3	17486.6	643478
P25940	COL5A3	Homo sapiens	4194.65	277.774	65.2847	17324.7	8028.81	77451.4	31.2165	11394	28769.2	9655.95	34704.8	27494.2	6279.14	11475.4	nan	16.8436	46727.9	37.4058	222298	21989	5173.74	nan
P25942	CD40	Homo sapiens	3989.9	7603.97	63513.1	28716.5	10421	1.66894	82824	1912.97	5514.96	7409.86	14708.6	nan	20078.8	24837.2	176720	99176.7	1298.34	10.8422	69814.4	5836.98	14898.1	3211.61
P26038	MSN	Homo sapiens	3245.57	10780.6	nan	356.476	2292.13	99531.7	nan	5877.04	8503.55	4806.6	10785.3	8847.2	nan	nan	nan	nan	11311.2	nan	nan	798.982	7449.94	9122.49
P26718	KLRK1	Homo sapiens	nan	3869.38	nan	17010.2	10328.3	90976.3	146969	524.43	2570.99	nan	5156.46	nan	17825.6	5197.49	136762	nan	4810.39	62718.3	nan	nan	4345.77	nan
P26842	CD27	Homo sapiens	229850	189220	1164249	927633	344333	945420	2.74892e+06	154102	334271	171708	379910	469397	946794	1.40746e+06	1.99169e+06	6991546	140799	5.69655e+06	7325122	560133	296302	326647
P26927	MST1	Homo sapiens	12589.4	14406.8	913538	43260.9	24938.3	42258.3	166321	10459.2	22068.1	9938.77	79233.6	53551.4	84498.5	107346	867098	1.08166e+06	19002	54022.8	261299	116444	26722	27877.9
P26992	CNTFR	Homo sapiens	16414.5	nan	nan	44646.7	19605.7	137365	nan	21559.6	32131.3	3057.3	41733.2	62920.5	64396.6	91134.6	nan	nan	61140.4	nan	nan	48752.4	22613.3	25362.8
P27482	CALML3	Homo sapiens	nan	5471.14	nan	9305.86	3356.07	nan	96552	14525.8	nan	14986.5	27933.6	nan	29152.7	62948.4	435607	nan	41413.8	nan	nan	19921.8	17300.1	39837.4
P27487	DPP4	Homo sapiens	8376.66	nan	nan	15605	3429.41	21503.5	nan	19615.8	26659.8	nan	8794.05	41430.6	37214.4	6137.94	nan	nan	6743.51	nan	nan	11974.4	2553.48	8475.1
P27797	CALR	Homo sapiens	3553.74	5997.27	nan	nan	nan	80.7423	nan	6229.14	nan	8106.8	510.823	14.7594	nan	1.41423	nan	nan	6187.63	nan	nan	1.09546	635.311	nan
P28300	LOX	Homo sapiens	35416.5	9301.16	3.7933e+06	125084	22892.7	591031	nan	24624.9	780211	88734.4	137573	1.64193e+06	109962	342108	4267705	2.32986e+06	98492.5	4.86078e+06	1.22395e+06	140419	13541.2	90796.6
P28799	GRN	Homo sapiens	65496.2	25199.5	56230.1	101715	121120	212110	276528	24582.6	110255	15760.7	169188	30809.8	148136	113376	161667	333809	19900.4	478984	640323	85772.3	26167.6	31702.2
P28906	CD34	Homo sapiens	nan	10993.5	nan	34288.5	6083.56	nan	nan	nan	nan	4342.22	20918.3	nan	nan	9220.49	111271	56937.4	17937.7	111144	65187.9	9469.36	16253	nan
P28908	TNFRSF8	Homo sapiens	1588.66	1677.56	nan	nan	nan	2.69158	nan	280.645	2817.35	3245.07	8506.47	nan	4393.81	8803.76	2.91232	nan	1500.27	nan	nan	2973.44	2997.05	1376.12
P29279	CCN2	Homo sapiens	19171.6	12296.9	573636	75526.9	33751.1	141097	249.049	7800.28	31013.5	27374.7	71855.6	88665	129030	168397	1.90683e+06	744785	41856.1	395553	291445	67135.6	39599.5	38982.7
P29323	EPHB2	Homo sapiens	2703.4	nan	nan	27063.2	4238.55	21695.5	nan	8055.05	13032.9	79.7219	3197.33	26912.9	24621.3	3631.79	nan	nan	8961.56	nan	nan	20871.4	1986.7	nan
P29401	TKT	Homo sapiens	2425.66	153069	9.6294	8601.39	1193.88	36998.3	16.1598	3496.49	5689.71	1846.52	31357.3	116.317	nan	33998	6.20782	10.1452	660.829	nan	20.2912	5042.35	4772.86	18646.3
P29622	SERPINA4	Homo sapiens	10228	3283.66	nan	9989.25	6791.1	nan	nan	4596.75	5886.24	10945.3	58204.4	48262.6	783.903	32601.8	nan	20066.4	26824.5	nan	nan	29925	1384.38	1.6233
P30041	PRDX6	Homo sapiens	2328.69	2691.48	nan	5526.82	608.131	875.528	777.992	913.249	886.118	3277.34	nan	nan	nan	nan	nan	nan	980.462	nan	nan	nan	1999.4	nan
P30043	BLVRB	Homo sapiens	2732.08	1837.59	15881.6	8049.39	nan	nan	5.96467	1678.14	2998.17	8580.55	18294.2	nan	10208.6	nan	71321.1	740136	4098.44	837919	202445	8523.99	5873.71	7359.41
P30086	PEBP1	Homo sapiens	30550.1	4361.1	nan	45326.8	11755.1	nan	163864	36900.3	25941.4	30282.1	58664.5	158311	62441.9	28521.3	121851	nan	61709.9	nan	nan	29984	11119.7	13779.8
P30530	AXL	Homo sapiens	350705	33317.5	912431	878404	386512	2.07441e+06	372773	350101	1.07001e+06	211402	2.69422e+06	1.9602e+06	1.49383e+06	1165812	343617	59707.2	1.57173e+06	7592.9	90596.7	1.17751e+06	450152	940688
P30531	SLC6A1	Homo sapiens	10458.5	5433.65	382796	7879.47	5813.22	56455	267642	2110.82	4575.13	nan	44117.9	4583	16190	33225.9	422997	361243	17675.5	271177	129735	13267.7	8498.56	1412.56
P31025	LCN1	Homo sapiens	2580.34	4267.96	4601842	57190.7	62180.1	1.63632e+06	26690	6137.98	38979.7	21343.2	43102.7	53252.3	45172.2	289200	1.83963e+06	1.2452e+06	100576	842763	3.02135e+06	73964.5	98231.8	29776
P31431	SDC4	Homo sapiens	24244.7	12379	612257	108225	7317.57	888844	1.50667e+06	49236.2	75297.9	61829.7	190038	130468	110298	166839	5144477	477532	118039	1.00236e+06	1.05046e+06	174714	46439.9	498579
P31946	YWHAB	Homo sapiens	20474.2	45333.2	77.7825	18687.9	15648.9	33304.1	2228.37	31898.2	24504.8	37998.2	48525.9	209.175	948.555	nan	nan	293998	46401.3	nan	59.2049	12965.7	58021.6	121121
P31949	S100A11	Homo sapiens	nan	49528.8	nan	nan	nan	14589.7	nan	3775.8	3195.31	10046.6	nan	nan	11547.4	nan	277366	39619.5	52001.1	nan	nan	15629.8	4962.08	95805.9
P32119	PRDX2	Homo sapiens	9831.67	8242.83	nan	nan	7065.3	22985.4	nan	8138.72	7790.08	1509.34	6425.14	15257	nan	nan	nan	127551	37303.9	nan	nan	29444	21893.3	21218.2
P32942	ICAM3	Homo sapiens	7611.54	6942.12	nan	11871	4670.39	nan	nan	4743.17	9417.74	8292.61	11382.8	nan	6218.5	8594.29	nan	nan	15107.5	nan	194394	15254.9	nan	nan
P33908	MAN1A1	Homo sapiens	21330.7	52385.9	501033	59562.5	15817.6	367188	780436	35031.3	40379	60696	56714.1	123952	60216.9	48188.3	2.36028e+06	481778	67220	10323384	339204	80351.6	17021.3	51521.8
P35052	GPC1	Homo sapiens	1247.25	2550.58	789178	9874.21	14507.6	nan	369.783	2650.22	4183.3	468.699	17752.2	nan	17832.4	8452	147800	1.13132e+06	13894.8	1.69153e+06	121209	2731.65	2486.16	12079.6
P35318	ADM	Homo sapiens	20393.6	1253.71	48360.4	33355.3	17161.6	35960.3	4.60839	15108.4	10893.7	4688.3	36634.5	51212.4	9312.49	48755.8	214022	183195	37558.8	168097	47969.9	20135.4	17846.9	42717.8
P35443	THBS4	Homo sapiens	12229.2	1535.81	14.7577	12871.6	3261.96	2122.42	7.1862	8568.7	6.28599	13211	6068.47	41594.5	74770.1	178135	143588	148015	21351.4	447688	33394.3	62706.7	6453.5	5451.48
P35527	KRT9	Homo sapiens	23898.3	95538.9	6.16186e+06	33814.8	71709.1	2.82186e+06	341913	37290	1.91853e+06	35574.8	427313	209147	18719.7	213956	506670	886861	1.11703e+06	4.19126e+06	117707	7456500	30797.4	505090
P35555	FBN1	Homo sapiens	61276.2	38114.6	687544	112893	137182	686014	693215	39238.9	151572	57478.9	236994	140870	285336	365877	1.45355e+06	1.27402e+06	58248.7	1.76577e+06	1.17783e+06	203733	64123.8	83103.2
P35556	FBN2	Homo sapiens	2215.19	11405.5	nan	74064.2	26700.8	8.69421	nan	2859.47	9431.6	15707.4	14832.8	121128	58477.4	89001.8	134393	43933.5	19740.3	nan	18.312	42555.1	7126	12288.7
P35613	BSG	Homo sapiens	17710.2	10359.8	1.77926e+06	46510	15072.4	105673	593018	17905.8	31431.3	22553.3	54210.5	44506.9	48445.4	123464	855252	429701	50444.4	675235	1.07018e+06	40496.4	31574.7	70574.7
P35754	GLRX	Homo sapiens	1526.63	5123.75	438888	10759.2	10192.5	nan	nan	7914.94	8335.79	3605.62	9300.89	79241.7	2869.29	36085.2	330302	83037.7	14528.1	15.544	18.5268	2862.59	7813.59	48705.1
P35908	KRT2	Homo sapiens	19128	148425	7.21342e+06	3156.97	158276	5981061	1.85456e+06	33189.9	332031	18272.3	275355	97296.5	132107	89474.7	3.23453e+06	4831655	68538.7	4.20293e+06	1.31958e+06	1911321	50234.9	266631
P36896	ACVR1B	Homo sapiens	31640.7	26813	99439.4	58151	36751.3	131454	477709	14966.6	65971.2	14665.9	119462	24554.6	58402.5	180473	2.02131e+06	2.66686e+06	19616.1	1.84454e+06	420938	127369	24789.1	15633.1
P36897	TGFBR1	Homo sapiens	nan	1183.58	nan	8095.92	5203.78	nan	nan	297.907	7410.47	697.48	nan	nan	18624.7	42746.6	16.5706	87254	1675.04	13.6649	nan	20530.6	1069.96	4195.94
P36955	SERPINF1	Homo sapiens	2422.16	3513.34	nan	3960.95	3757.88	24.7459	nan	3873.04	2624.64	8992.73	nan	nan	1869.25	nan	nan	nan	2526.17	nan	nan	2.85707	2205.65	7208.91
P36957	DLST	Homo sapiens	45944.5	22079.7	3.03343e+06	81314.6	38247.9	749034	263359	16538.3	78518.4	41168.8	334831	255975	136147	536756	1.65574e+06	1032277	106246	1.91772e+06	3.57636e+06	325798	70409.8	209701
P37173	TGFBR2	Homo sapiens	1217.61	3110.79	nan	22350.7	4096.76	9.64576	nan	1370.88	nan	716.085	nan	nan	18314.4	39511.6	522899	480521	nan	505556	nan	nan	4533.6	4506.79
P37802	TAGLN2	Homo sapiens	nan	11239.7	1419.74	3671.02	nan	11.5286	14.3805	1214.73	nan	nan	nan	nan	nan	21328.3	nan	4.82976	907.272	nan	nan	nan	642.521	8955.79
P39059	COL15A1	Homo sapiens	45997.3	568.72	nan	199604	7565.75	1160.55	nan	256960	436244	96989.1	789662	911305	342946	545134	810632	nan	435580	nan	nan	1.50499e+06	79382.3	361710
P39060	COL18A1	Homo sapiens	8637.79	3039	357361	22927.4	7264.39	47426.3	81064	9098.17	30754.7	6830.65	41161.7	24755.6	35293.3	75668.9	610356	363589	25558.9	0.721769	nan	41388.1	10278	62812.7
P39900	MMP12	Homo sapiens	nan	19552.9	2.29489e+06	26816	nan	36641.6	264397	1175.84	49679.9	19799.4	7624.92	52249.2	nan	36220.8	323764	423875	4552.41	1.23168e+06	454603	14300	nan	105316
P40189	IL6ST	Homo sapiens	11310.1	nan	nan	20663.5	9204.77	nan	nan	6556.8	5320.78	4943.26	21350.5	72657.3	51067.5	16499.5	nan	nan	9716.91	nan	nan	1556.72	10772	51602.8
P40925	MDH1	Homo sapiens	4889.97	15320	nan	5503.1	1194.06	nan	nan	7393.18	15599.5	8872.64	6000.35	2370.27	1596.1	5899.69	nan	nan	5124.41	nan	nan	20786.2	1635.53	nan
P41145	OPRK1	Homo sapiens	937.981	354.734	207595	10481.7	1464.9	267362	16.519	1665.3	4326.4	10462	0.930493	24.3862	27113.4	70872.5	23.3436	10.084	1334.51	nan	466077	58581.3	nan	nan
P41217	CD200	Homo sapiens	34263.2	10930.9	618238	66357.9	28564	1464368	477039	23783.2	33987.6	18748.2	162331	194756	58562.6	152282	465252	114058	56606.8	42218.1	nan	54015.3	29496.5	56322.9
P41222	PTGDS	Homo sapiens	304440	113260	8257744	4992287	1.92858e+06	8982399	5.02854e+06	397213	1.79567e+06	522353	1.66845e+06	4311894	6612970	3.08403e+06	6119330	1.32812e+06	826440	4554133	6734916	1.74564e+06	1.30416e+06	2.24748e+06
P42857	NSG1	Homo sapiens	nan	nan	nan	nan	14687.4	nan	1.54901e+06	117428	nan	nan	3333.47	nan	106987	156252	nan	54681.3	124423	595678	597498	104765	nan	nan
P43115	PTGER3	Homo sapiens	35892.9	9210.86	7.97549e+06	29593.4	18700.8	233244	2.25985e+06	15515.9	42122.6	5257.53	107747	136956	26567.1	182929	831398	2714637	29590.6	5.7658e+06	1.05192e+06	95009.3	6046.19	29491
P43121	MCAM	Homo sapiens	3823.62	nan	4.1195	29290.8	10847	34334.9	nan	6527.09	15220.4	1302.78	25993.9	61489	12117.3	21479.7	nan	nan	30890.6	nan	2.78903	33028.1	17213.6	4989.72
P43251	BTD	Homo sapiens	45904.7	2768.1	nan	278832	67428.5	771582	nan	66852	162068	60536.9	348270	246746	471670	449822	nan	nan	288912	nan	nan	278257	103990	73880.7
P43652	AFM	Homo sapiens	70617.6	44106.3	3.11453e+06	56393	72136.3	307039	1235697	27737.7	84730.3	187666	142424	92751.5	102647	278801	3625799	3293620	50337.1	4475252	1.50851e+06	151589	79071.4	113611
P46531	NOTCH1	Homo sapiens	7230.07	14496	739018	106290	16557.5	551038	1.10515e+06	19983.2	100525	44894.1	304627	nan	128571	562238	1.04199e+06	981787	57343.3	1.6096e+06	521836	224405	17384.9	85827.5
P48061	CXCL12	Homo sapiens	11325	10373.5	479083	36914.2	10109.7	nan	1.64668e+06	13590.8	18144.6	6026.83	34261.8	365787	73226.5	147107	945736	nan	8041.38	nan	1.10189e+06	nan	1217.16	155348
P48740	MASP1	Homo sapiens	3899.94	7970.28	nan	13388.7	2721.89	nan	nan	5982.27	10388.8	nan	nan	nan	6458.68	2.66229	3.31111	nan	44718.7	nan	nan	nan	nan	22587.5
P48745	CCN3	Homo sapiens	51435.6	18393.8	23336.7	152873	192666	377447	495653	24464.3	116178	22913	160718	180244	278228	193844	1.13888e+06	588619	19187.2	1.75481e+06	490591	256373	54944.7	14102.4
P49006	MARCKSL1	Homo sapiens	nan	nan	94857.7	15521.2	nan	nan	0.778123	5641.24	nan	3610.4	nan	2832.54	nan	5814.47	nan	14722.5	nan	19883.1	nan	7610.86	5905.41	10087.9
P49746	THBS3	Homo sapiens	15160.7	3918.77	nan	20846.7	9296.71	nan	nan	15503.1	8501.87	29955.6	24022.9	37496.7	19353.5	20978.2	128185	71048.1	30723.5	136878	324507	17464.4	14363.1	nan
P49747	COMP	Homo sapiens	48215.3	37919.1	355000	128226	117060	232267	114891	32149.9	101537	73484.7	68722.6	61040.9	343634	360875	849444	614861	115626	645643	1356634	110305	111661	67834.4
P49908	SELENOP	Homo sapiens	40121.7	31391.8	3.45476e+06	176615	44376.8	388669	1.88474e+06	22481.5	21437.4	37408.4	143098	229809	134413	221180	2.97798e+06	361435	82184.7	2.96762e+06	563848	28934.6	35139.4	62940.4
P49913	CAMP	Homo sapiens	10366.5	7819.61	nan	46220.7	21329.5	99217.8	172356	8139.72	12277.6	12837.5	18550.6	38215.4	39493.9	64222.6	195585	60662.2	28387	170901	524400	27443.7	23210.4	42655
P50895	BCAM	Homo sapiens	9796.46	2503.03	nan	21222.6	5398.69	139.698	nan	14042.9	18363.3	6867.18	30658.9	68658.5	10457.9	31299.3	nan	nan	45868	nan	nan	15883.6	10970.4	4606.22
P51170	SCNN1G	Homo sapiens	14650.1	25196.8	1.00775e+06	148939	25980.4	978742	144776	28384.6	50641.6	54806.8	462666	256604	96396.7	316647	1.08789e+06	197496	114453	575586	653998	193578	1433.16	142001
P51512	MMP16	Homo sapiens	122990	32626.9	13.1195	215640	238222	166590	176233	45373.2	111813	123422	36200.9	632198	171039	101110	364146	15195	28375	nan	11.1499	165423	128435	131272
P51884	LUM	Homo sapiens	156105	76923.1	4969635	420129	226788	440658	2617265	133920	360005	331173	155761	297832	616002	391190	2750639	5.14933e+06	269780	6083314	2.64489e+06	350094	278860	617325
P51888	PRELP	Homo sapiens	1099.48	1371.8	711274	16727.4	3147.25	nan	125532	2946.12	23875.8	nan	17092	36648.2	nan	22072.5	261264	352689	8199.26	531505	nan	10941.6	nan	7535.06
P51991	HNRNPA3	Homo sapiens	nan	16063.3	332396	114656	23111.4	31602.2	1.10171e+06	18690.7	39162.9	18046.4	44478.3	48414.4	39374.3	101942	3.67769e+06	1.69619e+06	26832	3.71732e+06	365957	19677.8	6930.6	35317.9
P52272	HNRNPM	Homo sapiens	25784.3	65624.8	2.00214e+06	785362	36323	525571	1.74944e+06	121298	489452	264701	1.10479e+06	755108	563012	725339	4.89733e+06	1.99709e+06	639167	2.15916e+06	612781	691631	865474	1.11015e+06
P52566	ARHGDIB	Homo sapiens	21806.8	136841	1.32542e+06	22848.4	21017.5	119827	357468	10906.2	26950.4	34720	49740.8	6784.61	42157.6	125800	847555	1.24435e+06	58652.3	1.12936e+06	650832	65094.6	48358.5	51355.2
P52758	RIDA	Homo sapiens	2458.89	nan	nan	nan	nan	nan	nan	45200.5	2.49051	nan	20574.9	231674	nan	0.704144	nan	11.5678	12191.3	nan	67100.7	0.912266	445.385	3067.27
P53634	CTSC	Homo sapiens	14640	nan	nan	58390.6	9512.07	nan	nan	14542.3	21043.9	9834.98	4050.88	26836.7	27692.4	nan	nan	nan	3905.94	nan	7.43751	nan	13819.8	13763.1
P53990	IST1	Homo sapiens	7860.08	nan	nan	8401.65	3210.08	nan	nan	10903.8	8727.15	nan	14803.2	21172.5	11507.9	7202.47	nan	nan	14479.1	nan	nan	6557	nan	7402.28
P54710	FXYD2	Homo sapiens	82156.4	153601	4329504	247751	60186.7	956672	2.48292e+06	101803	98191	75762.8	392404	243388	335250	203591	1.92956e+06	1.61756e+06	196310	2429008	712015	274362	83848.3	229112
P54753	EPHB3	Homo sapiens	3396.03	nan	nan	14600	3371.17	nan	nan	5431.24	10420.2	nan	10319.8	16194.7	2963.36	6872.88	nan	nan	14932	nan	nan	2445.25	341.462	3637.51
P54760	EPHB4	Homo sapiens	2081.36	nan	nan	25231.4	4032.18	nan	nan	11051.4	15095.9	2172.3	2308.45	7761.99	17217.3	20171.8	nan	nan	11364.3	nan	nan	31968.7	2958.52	4366.75
P54802	NAGLU	Homo sapiens	41177.3	811.684	nan	159798	20260	65104.1	127044	37191.1	172981	20458.5	104395	194450	219952	126901	155305	1.24137e+06	26647.4	1.22848e+06	91176.2	52428.2	20044.6	15364.2
P54826	GAS1	Homo sapiens	36719.4	45260.9	3.25348e+06	94795.5	39430.3	189220	1.84505e+06	40895.3	69401.8	61830.3	110895	178511	118294	265217	3.36047e+06	3.735e+06	125210	3928253	2.23509e+06	172822	51757.9	129273
P55000	SLURP1	Homo sapiens	45530	113638	2133018	217097	418272	805873	2.73141e+06	15326.7	169867	63679.7	510906	149154	525929	513392	3.24792e+06	3.39916e+06	35002	4.63381e+06	3.78867e+06	270947	204762	48428.9
P55010	EIF5	Homo sapiens	72487.6	16836	4411648	213156	34228.8	395410	1.05111e+06	36206.5	77852.1	74160.6	305482	149356	129122	231021	1.43108e+06	1.11718e+06	143457	3.56635e+06	1.04991e+06	139163	35941	135686
P55107	GDF10	Homo sapiens	13600.4	7343.75	859599	29877.8	7720.82	nan	nan	2816.58	8965.96	16126.3	82790.6	nan	33950.5	nan	1111169	507477	9003.84	843112	530750	23503.2	10689.9	nan
P55160	NCKAP1L	Homo sapiens	4739.99	15338.8	1407731	25066.9	9476.95	nan	195914	6168.27	5317.32	6176.43	73292.1	31188.6	19812.5	nan	171239	189274	19307.1	nan	160240	30300.3	nan	23516.1
P55259	GP2	Homo sapiens	169428	185979	10612416	530710	267501	3175296	8372965	67346.4	846653	111684	1.24906e+06	4768563	930122	869174	6509457	9520997	409353	23369332	12524228	408143	15712.4	1.48028e+06
P55268	LAMB2	Homo sapiens	4967.55	8098.86	nan	28146.5	8610.54	171109	167625	31723.1	nan	8174.15	50318.9	107487	31791.1	107911	1.22879e+06	639726	18527.3	584565	13.3312	53658.8	3120.24	1.07849
P55285	CDH6	Homo sapiens	58.5078	nan	nan	31450.9	6968.89	nan	28.3046	nan	50.8216	nan	nan	43.5733	6060.97	nan	2.15113	nan	14047.2	nan	nan	nan	3706.65	19417.3
P55287	CDH11	Homo sapiens	4726.7	657.689	nan	207752	16975.6	nan	nan	6676.79	11625.1	18605.7	nan	16044.1	19987.8	23329.7	53982.6	nan	43378.3	nan	nan	29497.1	20992.2	6956.29
P55290	CDH13	Homo sapiens	106015	157511	14050023	1.23963e+06	397005	1470796	4021304	185017	533470	241177	548116	1.52037e+06	1.3846e+06	1.70641e+06	22305920	8.07977e+06	580921	20954412	8.12838e+06	815977	423916	1.485e+06
P55957	BID	Homo sapiens	2391.87	nan	nan	3747.1	nan	nan	nan	3992.48	3484.87	1006.15	27924.7	21147.1	0.647686	nan	498281	nan	9982.42	nan	nan	4.06175	982.333	136280
P56159	GFRA1	Homo sapiens	31503.9	23463.4	722901	81233.8	24707.6	147346	881654	31210	32828.8	71424	24184.2	33644.9	10883.9	95159.9	836518	1.29757e+06	60291.8	2314818	746928	56078.5	nan	85084.1
P56537	EIF6	Homo sapiens	13159.9	1440.02	398922	51940.3	5552.64	nan	295965	17678.9	17763.4	12826.1	29821.9	89756.6	27007.3	51655.7	5.58754	385.537	56281.3	5.55744	130175	63522.6	14621.9	139041
P58400;Q9ULB1	NRXN1	Homo sapiens	343936	182126	28505800	1.00023e+06	456161	3.6596e+06	7115864	142219	391502	383762	1.53051e+06	575969	1.07254e+06	1.30661e+06	10941048	8.05021e+06	716085	19154308	9154362	936280	390266	507599
P59665;P59666	DEFA1	Homo sapiens	9064.57	16530	459551	43606.7	54580.1	294073	599054	24765.8	81410	7290.34	60051.8	69446.2	39312.9	33326.9	254365	504237	55215.6	659070	691986	33209.5	52021.9	19864.9
P60022	DEFB1	Homo sapiens	948725	780679	4.15813e+06	2.12425e+06	1.32505e+06	3844611	19315350	516808	680097	149026	1.28481e+06	982314	2273506	4467174	8.26443e+06	4.82644e+06	923377	9625535	25387092	1229156	438781	282350
P60174	TPI1	Homo sapiens	26606.3	18278.4	nan	43055.3	5347.78	22691.1	116727	32324.8	57609.5	20699.9	20739.1	57325.6	17825.5	43660.5	nan	71.242	39886.1	271340	nan	39816.3	18614.9	29291.7
P60709	ACTB	Homo sapiens	202956	1.85921e+06	936455	142373	90224.3	1.68123e+06	3.62564e+06	217630	262268	254614	196150	817839	122223	375713	1.67454e+06	2922728	236530	2.80738e+06	780320	256305	314495	237231
P61278	SST	Homo sapiens	31274.8	12366.3	181114	64482.9	31615.9	35747	379041	nan	5405.38	13044	108268	12787.3	37773.4	61971.3	277109	121432	23923.1	563717	53000	26110.8	nan	29205.6
P61366	OSTN	Homo sapiens	8946.46	12247.8	143353	14000.4	14618.6	70731.6	101450	11036.3	6774.69	21761.6	26758	12986.6	27364.7	39359.8	169568	185809	13422.7	335016	68372.8	20995	7336.94	17725.5
P61604	HSPE1	Homo sapiens	4723.16	5087.35	nan	nan	nan	5163.66	39.3586	7610.09	8068.34	5857.96	nan	nan	nan	2969.4	nan	3.04079	3861.37	nan	nan	3070.35	nan	75700.8
P61626	LYZ	Homo sapiens	3737.34	129326	666358	14138.7	8528	71347.3	77956.9	9040.43	14533	9824.75	11577.3	31664.1	37830.8	13605.3	377338	14721.9	29802.4	2651178	250233	23827.2	48366.8	148831
P61769	B2M	Homo sapiens	333315	143338	1.16168e+06	1.36996e+06	135551	745488	516854	318257	280578	254121	600218	315963	552035	634328	3.86382e+06	159388	405471	361712	280274	178817	289063	429681
P61916	NPC2	Homo sapiens	62061.1	15559.7	27897.9	76122.7	24104	74511.3	150525	30983.2	48381.9	13117.7	96088.9	91718.9	104151	120644	135898	92701.6	93829.6	23.5807	570005	62671.9	54244.2	nan
P61970	NUTF2	Homo sapiens	44507.7	3166.89	1136.55	79753.7	21686	85765.6	15.063	65205.4	134450	13199.8	94133.7	431248	445946	338098	96748	27248.9	139912	nan	nan	266717	61422.3	186320
P62258	YWHAE	Homo sapiens	11601.3	2992.31	nan	2090.08	63.8991	158457	103212	7715.59	3954.32	3724.18	8028.97	21012.8	nan	nan	nan	nan	4623.14	nan	nan	nan	11678.5	66494
P62318	SNRPD3	Homo sapiens	24456.8	27514.6	3.24925e+06	48001.4	14464.1	560549	1.83361e+06	12002.8	15123.1	23994.8	161417	189382	56499.3	82071.5	3130620	2.04838e+06	24873.6	3514579	2.39848e+06	53026	15571	111061
P62328	TMSB4X	Homo sapiens	30309.4	725904	381.434	27017.8	42679.2	953759	809490	17021	33728.2	42261.3	50078.6	42874.1	81413.8	79659.3	338657	2.00841e+06	46558.8	3.32385e+06	750072	58080.7	333297	1.47e+06
P62633	CNBP	Homo sapiens	22076.5	15768.3	674860	37078.4	17707.4	171174	751460	8591.82	10910.7	48902.3	43275.6	14330.1	95198.6	130014	355678	279718	32655.6	2.45588e+06	524663	43293	33402.4	30145.2
P62736;P63267	ACTA2	Homo sapiens	31062.7	108510	nan	nan	5585.54	83078.7	1.06022e+06	11153.1	23075.2	8983.5	nan	nan	nan	69149.9	nan	nan	28287	nan	nan	62946.1	14390.7	nan
P62805	HIST1H4A	Homo sapiens	13814.4	466328	22949.4	19491.5	12637.8	286153	460034	20562.4	32203.4	29170.9	3706.35	53539.1	3008.33	30779.1	7.01654	354925	24425.3	22073.6	70167.6	10736.1	54411.6	89147.3
P62937	PPIA	Homo sapiens	14586.7	53094.5	nan	18102	2942.65	330025	77532.3	7184.52	12765.4	12025.4	2752.67	267519	19083.3	20181	nan	816166	3303.99	nan	nan	61168.9	7271.08	10930.1
P63027	VAMP2	Homo sapiens	13449.4	11799.4	37.6882	50262	30831.8	2047681	656595	26884.9	543901	50544.8	272186	187877	318987	300727	4.12579e+06	574910	84306.9	126477	3.61425e+06	117270	115474	150669
P63104	YWHAZ	Homo sapiens	19379.8	24795.2	nan	5335.55	13197.2	128824	300858	15499.3	8279.87	33876.9	24929.2	12867.8	9749.72	17598.7	nan	298388	18507.9	nan	nan	8789.24	26747.1	52299.7
P63261	ACTG1	Homo sapiens	9294.25	171170	393269	376297	31242.5	12.1381	338050	146937	437041	452689	483999	690494	263413	749558	1.37753e+06	885282	715933	1.02864e+06	1.18803e+06	99017.3	1.15368e+06	146669
P63313	TMSB10	Homo sapiens	nan	257357	72.558	18763.7	14770.9	37749.2	306480	9890.88	9973.85	20362.6	2025.2	21705.3	nan	33413.2	1.28741e+06	70233	7047.77	73532.1	95337	20415.2	64519.9	296530
P68104;Q5VTE0	EEF1A1	Homo sapiens	42488.1	76239.4	28736.5	20206.7	10524.7	234666	449630	16322.3	13143.6	57530.3	nan	62368.1	3478.6	26195.2	133928	278056	12883.4	130284	86907.1	14986.7	26592.6	23953.3
P68363	TUBA1B	Homo sapiens	21220.5	38484.6	168926	11878.6	3089.2	57859.7	566343	2711.77	3597.08	8258.08	8682.25	1590.48	nan	25566.4	17.4303	5605.34	8230.43	88.8844	nan	2.61227	11690.3	366.358
P68371	TUBB4B	Homo sapiens	4918.01	6524.16	89.2938	13843.4	nan	27151.4	20762.9	740.11	nan	1870.16	nan	107.061	nan	1.01383	nan	38338.2	nan	69257.5	nan	nan	20.2278	3496.01
P68431;P84243;Q16695;Q71DI3	HIST1H3A	Homo sapiens	6425.05	337942	nan	10905.3	7346.43	177329	nan	11913.5	23092.5	23870.7	5732.49	42261.2	768.445	26558.3	2.64293	132634	15341.9	nan	149548	5369.92	31556.9	34734.7
P68871	HBB	Homo sapiens	2796.73	187796	44807.5	nan	68052.8	288.509	128714	11907.2	2131.51	3705.39	nan	99.6663	nan	nan	12344.7	1.81942e+06	3215.23	3.11287e+06	11.5713	14506.1	1.66216e+06	1.23572e+06
P69891	HBG1	Homo sapiens	1081.87	40225.5	nan	nan	31266.4	nan	6.12996	9905.05	nan	24576.3	nan	14.3413	nan	nan	nan	1.47764e+06	4334.56	1.31875e+06	nan	76091.8	644626	1.57954e+06
P69905	HBA1	Homo sapiens	1810.57	400092	nan	nan	82852.7	12884.9	58785.1	14591.4	1284.83	10803.4	nan	1736.86	nan	nan	0.991856	1.51065e+06	5851.99	945735	nan	15543.7	1.18286e+06	570521
P78324	SIRPA	Homo sapiens	38054.1	19516.8	56642.8	240352	66621.6	199078	34.2804	49105.1	107360	33578.5	93146.8	173592	197304	229879	125022	342235	177453	0.644295	861.316	164265	69129.5	68668.9
P78380	OLR1	Homo sapiens	4844.08	764.591	nan	5074.09	nan	4.23956	5.71514	4283.39	5656.49	nan	10029.1	5719.22	5990.46	2266.85	1.27574	5.94298	1301.87	nan	20.4303	2226.58	2809.65	nan
P78423	CX3CL1	Homo sapiens	9847.38	2345.2	nan	4279.22	7350.99	53937.6	5.18183	1585.23	8526.47	5428.32	23070.6	42216.8	8015.23	6925.91	506145	16602.2	7139.84	3.91288	10.4214	8532.46	4106.22	10830.3
P80370	DLK1	Homo sapiens	139329	86453.9	nan	296974	308862	1.56943e+06	397849	65680.6	179883	64092.3	339929	218239	593736	591527	1.28391e+06	1.33718e+06	91487.3	343656	2.05986e+06	323317	140151	150779
P80511	S100A12	Homo sapiens	nan	12103.9	1.54188	nan	nan	23588.5	2.10099	6243.89	9526.55	8010.93	2165.45	nan	nan	140.773	61487	1.79069	6353.49	22797.4	nan	nan	nan	10138.6
P80723	BASP1	Homo sapiens	3374.78	21071	61908.9	22496.7	13654.6	22822.4	16355	9389.26	10998.4	3214.44	11622.5	19852.9	14608.4	25854.5	39652	125103	15818.6	212086	145848	10283.9	17107	14623.7
P81605	DCD	Homo sapiens	48367.2	34350.9	1.20624e+06	111403	85722	1916605	645631	14597.1	32455.9	14050.4	89919	98204.4	130379	101080	420624	1.91678e+06	138388	2.24062e+06	2413617	509865	661533	187298
P98095	FBLN2	Homo sapiens	18154.4	17582.4	nan	234168	178943	767133	nan	38443.3	274410	46847.1	286778	nan	330587	459240	197668	nan	14829.1	nan	1.66225e+06	483965	61115.8	33970.8
P98160	HSPG2	Homo sapiens	51082.4	13022.2	1.0776e+06	318258	147483	359571	581189	115593	389670	87200.5	698289	447080	443885	511811	1.72649e+06	234427	155304	306129	1.63718e+06	344128	96696.4	332187
P98164	LRP2	Homo sapiens	230732	10395.1	3.79885	154903	44553.7	147295	121039	125719	147074	35678.6	342969	500300	251832	154877	665480	nan	131001	nan	26.5065	159907	53248.3	112770
P98172	EFNB1	Homo sapiens	14764.1	3322.22	nan	45122.1	15084.2	97208.5	nan	1940.54	10095.9	4590.45	2082.44	24.4848	18073.1	33929.1	194874	nan	nan	nan	nan	3.63654	9388.27	17257.2
Q01459	CTBS	Homo sapiens	9010.44	nan	540.412	118326	19081.7	144525	168.345	12773.3	18077	3605.32	8629.32	29049.2	111872	40974	1.12906	208607	13469.3	125366	1098.15	18124.9	15979.4	134912
Q01469	FABP5	Homo sapiens	nan	5223.62	nan	nan	5687.88	nan	764700	66347.8	60754.3	35747.4	32500.9	8369.47	nan	nan	nan	14798.8	10764.4	nan	nan	35201.4	4871.34	4696.8
Q01973	ROR1	Homo sapiens	34184.7	18906.1	2132.76	68811.3	27893.6	52381.3	21214.1	54058.2	39719.9	53025	48957.2	89162	91270.2	155666	882979	26614.5	106843	15126.8	44094.8	84068	50290.6	183656
Q01974	ROR2	Homo sapiens	27044.7	11272.8	nan	45886	9516.62	30627.4	51.645	30179.8	55615.9	48890.4	107535	98400	83228.3	318481	2.40208e+06	108.167	199545	453665	0.953625	208987	27290.8	159440
Q02223	TNFRSF17	Homo sapiens	2376.2	nan	nan	2271.12	1219.28	3289.39	41260.3	1017.49	1049.13	nan	2043.7	1474.04	3269.36	6341.95	nan	39869.9	930.436	16176.4	18038.1	7681.61	nan	nan
Q02246	CNTN2	Homo sapiens	13541.9	3580.16	434452	10507.1	8223.91	31199.6	134817	893.24	875.053	6924.45	42731.4	nan	21554	18518.3	241784	303424	4492.59	477688	60156.6	nan	16339.8	44048.4
Q02413	DSG1	Homo sapiens	nan	3200	91591.9	576.517	1731.27	33.0016	10.231	617.591	9415.02	1906.82	1078.54	2.56555	8927.42	nan	19647.6	38155.1	11538.3	599.215	132714	32965.8	3332.33	17798.7
Q02487	DSC2	Homo sapiens	4443.58	9819.29	1.16366e+06	67393.2	15873.7	94112.6	321985	13516.1	17809.4	26344.9	14208	27110.9	43325.7	105126	203575	1.15399e+06	50507.5	379030	1.2073e+06	4935.67	22514.3	9474.18
Q02747	GUCA2A	Homo sapiens	19476.7	50434.9	1.27424e+06	238333	120725	104283	510383	20198.2	40546.8	86737.7	885916	81493.9	166907	288899	943144	1237112	38973.9	4.65772e+06	940782	131846	70178.8	148614
Q02818	NUCB1	Homo sapiens	17616.3	12451.8	nan	30602.3	11832.2	33972.2	nan	20475.8	46964.7	18229.2	41508.6	120113	36875.3	67894.7	445938	230180	42189.1	501619	129241	28838.5	15147.1	21272.4
Q03154	ACY1	Homo sapiens	3769.7	7052.76	nan	19424.3	2217.38	nan	nan	22179.2	15689.1	19515.4	5812.67	473797	7484.81	nan	nan	nan	9027.58	nan	nan	4546.52	19389.4	5.07825
Q03167	TGFBR3	Homo sapiens	2369	9371	nan	117158	3143.45	213940	nan	17641	144262	54088.7	255667	47.9734	179114	481811	721675	nan	138837	nan	nan	278353	231233	5619.47
Q03403	TFF2	Achromobacter lyticus	120448	252279	3.38752e+06	382463	466828	2.92541e+06	5259517	47218.5	228705	100389	978351	101225	960103	946243	2577852	3.13729e+06	89793.8	3875982	9804196	456373	234521	24238.9
Q03405	PLAUR	Homo sapiens	19332.4	25302.5	8558.86	32639.4	10945.5	112239	4013.41	8249.65	21782.8	9759.74	22994.9	106789	296010	233288	1.85249e+06	1092.3	32054.2	135774	54293.2	85609.9	55813.3	12581.1
Q03591	CFHR1	Homo sapiens	74750.8	240717	nan	119496	11938.8	35867.8	14361	24472.2	4777.3	59359.5	68403.9	40284.8	2083.4	90440.7	2.20862	38705.7	31046.9	49185.1	1208403	21549.1	50673.5	16124.1
Q04695	KRT17	Homo sapiens	nan	3006.79	nan	nan	4556.24	69907	556424	2952.17	2879.23	5669.36	nan	nan	nan	1976.06	0.483156	40492.6	1695.21	0.871397	29839	9608.95	nan	nan
Q04756	HGFAC	Homo sapiens	7598.91	4912.28	nan	7309.05	26809.8	nan	nan	7350.58	7505.13	9023.46	24048.7	2772.17	99464.5	5972.4	128736	nan	5922.28	nan	nan	44247	26594	19333.8
Q05707	COL14A1	Homo sapiens	2757.1	2078.37	251045	11194	2140.35	75829.4	63849	3107.46	10492.3	3090.4	8234.53	12366.4	2490.66	33776.4	47814.2	30373	7907.21	40783.5	140478	10976.2	1192.09	10708.5
Q06418	TYRO3	Homo sapiens	nan	931.436	nan	12995.5	nan	0.7175	nan	5642.86	3481.52	nan	9700.03	nan	5425.52	8838.1	nan	nan	8564.6	nan	nan	2087.43	6162.27	9565.18
Q06828	FMOD	Homo sapiens	1161.17	nan	nan	9780.98	1223.29	nan	nan	5099.91	3.72836	879.749	3040.54	11.8302	6072.19	2295.91	nan	nan	7659.28	nan	nan	2993.64	262.159	9038.62
Q06830	PRDX1	Homo sapiens	25535.2	10619	352.598	23685.8	13582.8	53238.4	118411	23123.6	30935.4	20244.7	25143	121612	16055.9	39648.3	4.63289	383799	45280.1	13.8777	8.70444	105978	22431.8	62614.8
Q07507	DPT	Homo sapiens	212692	67634.3	3.22052e+06	1.44486e+06	750475	2.79203e+06	3.41888e+06	107997	217764	402675	622845	1.29198e+06	3424780	2.06925e+06	6156546	nan	499785	1.48442e+06	8784674	622311	593900	431425
Q07654	TFF3	Homo sapiens	16493.3	18874.4	62955.9	57401.2	70327.2	108897	440992	3382.34	18212.2	13571.4	18506.5	27203.8	82049.6	146401	46725.1	757414	nan	1.38119e+06	904833	31998.9	26060	nan
Q07954	LRP1	Homo sapiens	20538.2	7039.22	782457	26384.8	16687	42610.5	533340	14774.8	50781.9	12916	61058.5	30509.6	48611.3	63716	373564	609025	17550.1	518760	631548	70619	15424.6	7440.59
Q08174	PCDH1	Homo sapiens	5350.19	1068.37	nan	54008.1	2882	5.54427	nan	5728.39	4360.91	7773.95	15113.8	65632.1	5462.56	15039.4	nan	nan	10711.5	nan	nan	9880.47	14813.8	nan
Q08334	IL10RB	Homo sapiens	1055.83	213.775	nan	3129.66	1148.99	2.66771	nan	756.785	19235.7	nan	44709.4	nan	4331.27	1029.49	nan	nan	4795.83	nan	nan	1881.29	2972.23	0.520579
Q08380	LGALS3BP	Homo sapiens	144962	9955.14	222728	601483	93330.1	546648	124829	89064.7	135506	45693.7	75165.9	270802	377974	349776	383426	90360.2	101162	214034	137409	186128	96487.4	329543
Q08397	LOXL1	Homo sapiens	nan	7573.45	379963	33799.5	12718.9	28314.2	124396	2569.57	2847.37	22679.2	13118.1	15842.2	52406.3	25160.9	466809	719808	4992.26	1.80899e+06	536231	16597.7	nan	16095.2
Q09666	AHNAK	Homo sapiens	2355.81	13580.4	nan	11722.1	6855.24	nan	49033	16350.2	9424.6	31602.9	17059.1	52410.2	29863.6	67195.2	1.35871e+06	332726	15784	451140	107081	41275.2	7938.76	32905.3
Q12805	EFEMP1	Homo sapiens	67295.5	38626.4	1636507	165129	112890	319192	836465	36954	102001	37461.9	222132	141172	417330	241071	1.75823e+06	1.65011e+06	51371.4	2648916	2.69533e+06	169825	99770.2	63578.3
Q12841	FSTL1	Homo sapiens	14982.9	14737	760459	27171.9	10410.7	95551.5	212895	9696.67	11261.4	12857.1	48290.8	69314.5	48842.6	83801.3	211318	246568	28995.5	1.49178e+06	194244	74332.6	14881	62273.2
Q12860	CNTN1	Homo sapiens	18147	6240.08	1.02092e+06	37161.9	13009.7	105561	200076	22388.7	34445.8	16977.5	47620.9	58898.4	59557.3	57662	599861	401391	51815.3	345738	547984	41351	13293.2	39822.8
Q12864	CDH17	Homo sapiens	10306.1	3030.22	669346	30734.9	4505.12	261300	81.7223	8419.05	21845.8	2992.15	5299.82	9.44682	17615.3	41355.6	909863	23549.9	41956.3	41711	504633	52982.8	7347.19	49574.8
Q12907	LMAN2	Homo sapiens	126575	12828.4	171645	1.08424e+06	276276	401142	113332	130192	497203	50833.8	360184	1.00345e+06	1.07688e+06	877134	177264	36803.9	494755	129785	360868	571161	183600	38222.7
Q12913	PTPRJ	Homo sapiens	14784	8782.88	729144	19046.4	7324.34	537.092	126.335	9913.99	24644.8	22257.7	45265.5	153104	34335.7	89902.6	1.08109e+06	9.47103	58204.2	365329	241962	47618.9	12106	81019
Q13145	BAMBI	Homo sapiens	9460.66	1748.98	nan	28761.9	9363.73	2.52651	5.5094	nan	4002.76	737.088	4236.55	nan	3687.14	15937	2.65723	nan	1291.67	5.13509	111486	nan	2593.22	nan
Q13177	PAK2	Homo sapiens	922.327	8155.18	192368	3511.7	nan	3446.01	55007	8663.8	2237.35	4283.64	6442.39	nan	1746.91	50077.6	414076	308689	16808.9	977504	149820	2545.02	1964.87	23002.2
Q13201	MMRN1	Homo sapiens	135996	47661.6	6.22466e+06	269641	163901	554646	1.57845e+06	53540.9	64653.6	229869	317178	162361	269900	441118	2.64574e+06	3206731	317669	5622521	4633197	399862	99881.2	218959
Q13263	TRIM28	Homo sapiens	2945.85	3403.33	59348.2	4002.64	1513.56	3.18311	15035.6	1696.74	3750.14	4797.54	29937.1	1754.9	12831.5	17718.4	268553	159679	57271.3	558538	81409	8634.95	2982.83	26848.1
Q13308	PTK7	Homo sapiens	1645.31	nan	nan	3835.72	279.963	5.24696	nan	1542.92	8.33632	503.532	1979.78	4.52043	2109.32	3808.02	nan	nan	1701.71	nan	nan	3900.12	247.683	nan
Q13316	DMP1	Homo sapiens	13431.7	12977.5	582361	56386.1	16965.7	42692.7	413074	7732.89	23011.8	31285.2	6167.35	18262.5	31346	111035	881990	430001	28173.2	475250	296408	37493.6	17315.7	20612.1
Q13332	PTPRS	Homo sapiens	668.078	nan	nan	6260.18	1969.85	20.0463	14231.1	10971.1	54469.5	3009.5	39928.3	nan	13760.5	2.4847	383828	20.5456	2957.46	225317	30.3292	15818	7987.71	21607.4
Q13421	MSLN	Homo sapiens	22250.8	10971.2	461516	21802.5	5090.76	45610.4	639220	6916.44	175731	2249.81	4368.67	319439	23746.2	87332.2	1.31171e+06	3276381	15936.2	3.05629e+06	188803	35976.1	10473.6	13321
Q13449	LSAMP	Homo sapiens	3681.39	2097.06	nan	11197.6	3344.04	91947	173929	2810.32	2766.15	3082.92	11120.4	4129.16	6570.08	8288.95	56933	nan	6441.63	nan	nan	17882.1	7568.05	12651.9
Q13477	MADCAM1	Homo sapiens	53547.2	12764.2	919.852	95346.2	33236.4	216343	nan	63070.7	92345	56593.4	223175	135792	131194	162776	422224	nan	229050	1.64945	313496	250529	79201.5	260201
Q13508	ART3	Homo sapiens	2742.02	11437.1	nan	98258.3	2013.42	59113.6	202291	9740.21	45096.3	19700.6	129750	89341.6	76911.1	192510	3.999e+06	145138	49648.3	nan	nan	181439	29390.4	123974
Q13561	DCTN2	Homo sapiens	15141.5	11388	811037	9353.47	29380.6	39817.4	148283	12738.9	22719.5	19396.3	37845.2	34694.2	9448.1	52465.5	1027113	516769	31337.9	405665	501953	13712.6	1650.34	58377
Q13683	ITGA7	Homo sapiens	100686	28151.9	14546362	371144	118440	1.83898e+06	3.09992e+06	113786	192657	193550	408893	282068	392899	569875	3.83821e+06	7126067	280777	22819014	4796556	347359	143741	302369
Q13790	APOF	Homo sapiens	3710.81	5662.76	9890548	218933	4421.26	1157415	448236	26636.7	29729.7	53397.9	220345	1.13008e+06	199182	974752	6.15576e+06	2.93401e+06	143306	3809942	1.39419e+06	1127718	20428.3	314059
Q13813	SPTAN1	Homo sapiens	31449.1	28618.6	2.25331e+06	nan	nan	nan	1.71251e+06	20372.2	32763.3	nan	58181.6	nan	164417	90351.1	1.83151e+06	3723611	49235.1	23223470	2.75097e+06	64731.4	45663.2	82124.7
Q13873	BMPR2	Homo sapiens	20953	4514.03	nan	30341.9	17981	138453	157245	1487.38	5869.31	14830.9	21912.2	nan	12198	12621.8	630633	185082	13470.8	455565	21.1689	26944.9	9061.81	nan
Q14019	COTL1	Homo sapiens	8815.11	15839.7	nan	3692.09	1651.8	nan	nan	6598.91	13411.8	nan	6380.82	85635.6	nan	nan	nan	nan	6442.86	nan	nan	nan	6785	9812.37
Q14118	DAG1	Homo sapiens	10319.6	5751.47	nan	59124.7	8760.42	113414	nan	36627.1	22524.6	17787.7	69583.6	56281.6	39530.6	117256	83693.5	nan	95043	nan	nan	42117	25007	7318.28
Q14194;Q14195;Q16555	CRMP1	Homo sapiens	nan	9692.05	205333	97382.3	nan	nan	nan	17252	33080.4	nan	46200.6	41293	nan	9774.8	203702	1.02532e+06	50218.9	1.19536e+06	nan	120075	nan	44852.8
Q14210	LY6D	Homo sapiens	10966.1	34107.2	672820	176133	68402.4	80780.3	841364	20795.3	58539.7	52997	47074.7	49633.8	211432	142565	1.17975e+06	1.24359e+06	48727.9	1.39497e+06	828354	89204.4	119570	81588.8
Q14247	CTTN	Homo sapiens	7983.6	10093.8	200464	104153	27367.8	546387	480039	58788	64835.6	99916.8	495759	23.3351	166431	254352	2300190	1.253e+06	113314	653376	246419	337775	59814.2	82962.2
Q14314	FGL2	Homo sapiens	135904	92001.9	1.27842e+06	772819	403369	347885	nan	226541	327023	1.35998e+06	270954	428933	433112	925517	4762992	10857222	354291	23552560	4.16284e+06	662550	254339	699000
Q14315	FLNC	Homo sapiens	nan	nan	134094	3747.83	3362.29	nan	nan	nan	0.770886	1070.28	10989.1	nan	4310.82	892.148	2.19888	nan	1723.09	nan	66436.2	nan	119724	11616.7
Q14508	WFDC2	Homo sapiens	708919	1.04329e+06	16779594	1.2568e+06	1.00449e+06	16782564	28865922	213877	1.61624e+06	409756	6253845	1.10227e+06	3477714	4384351	16292408	31242842	769134	58356484	35711024	3.36584e+06	876303	633906
Q14515	SPARCL1	Homo sapiens	12956.2	13036.7	551829	63938.4	14670.2	53194.4	138016	10993.8	42925.5	28089.6	13718.9	10915.2	71930.4	28370.1	554920	275234	50156.3	362999	166576	55646.9	25995.2	85400.4
Q14624	ITIH4	Homo sapiens	97591.7	39330.6	22553.2	398940	42134.5	636213	725052	133843	580347	151400	371723	1345597	1.05022e+06	1.02252e+06	1.06918e+06	8393.68	309634	575508	388505	558108	211966	278503
Q14766	LTBP1	Homo sapiens	nan	nan	nan	13897	16917.6	nan	64829.9	1846.9	4461.25	3124.34	nan	9912.17	15172.1	48066.3	261617	37598.1	10390.5	842176	11.9264	nan	nan	nan
Q14767	LTBP2	Homo sapiens	44647	16124.8	135878	85316.1	50297.9	170493	350112	33708.8	89909.3	28630.5	95702.9	48657.1	102626	183102	529336	303681	37769.2	337408	357211	117434	31084.2	41981.5
Q14847	LASP1	Homo sapiens	590.789	14584	1459078	11881.7	13586.9	340743	934929	7053.16	62184.4	34554.7	108092	630875	81673.7	185578	2456337	2406649	74309.4	3.60487e+06	1.34879e+06	252432	35880.8	204218
Q14982	OPCML	Homo sapiens	24258.4	24369.8	nan	204050	77524.8	768216	nan	32919.5	87806.9	24465.8	303815	41791.3	271722	478440	2.27109e+06	nan	244138	84.0031	nan	198136	54948.2	267041
Q15113	PCOLCE	Homo sapiens	49625.1	30167.2	433275	217631	73381.7	589239	164606	44952.9	170828	58444.8	171619	521185	411497	655440	2.3117e+06	7399.18	118495	179330	752059	538367	107110	117468
Q15116	PDCD1	Homo sapiens	11943.2	1765.53	nan	16605	6901.19	77163.5	nan	5629.9	4596.73	3275.83	25852.2	46481.1	47072.1	18430.1	324156	nan	39764.1	nan	nan	29284.4	11637.8	29691.6
Q15223	NECTIN1	Homo sapiens	8503.34	2373.4	nan	15980.8	3401.53	11.539	nan	5683.74	6254.6	5638.15	23478.8	3595.13	34221.3	43450	281930	nan	37380.4	nan	nan	24426.9	8416.24	12552.7
Q15375	EPHA7	Homo sapiens	6515.1	nan	nan	38136.3	16399.1	nan	nan	10066.5	8.8491	332.035	8017.34	52.3826	19162.2	5798.95	nan	nan	8933.11	nan	nan	20988.3	3737.55	9907.69
Q15485	FCN2	Homo sapiens	nan	4155.6	nan	nan	12625.5	195288	9.81979	1140.18	7172.1	7303.32	73489.1	14871.5	20809.2	2.18576	309201	nan	25845.4	nan	nan	nan	26152.8	nan
Q15517	CDSN	Homo sapiens	21712.8	31580.3	236242	64760.8	55239.3	279995	63747.3	23544.7	66952.9	50477.3	110816	69575.5	104054	228068	687340	2.71435e+06	21250.3	3.66795e+06	2357894	269741	72152.2	12384.9
Q15746	MYLK	Homo sapiens	32261.6	6411.83	1.96618e+06	34686.3	15273.6	87267.4	370248	16971.2	35193.5	63403.5	62933.5	125568	98099.9	125269	712715	168474	90608.3	515996	1283379	54897.8	34258.5	90834.5
Q15828	CST6	Homo sapiens	6638.36	13410.3	1.67706e+06	165356	52189.7	117158	423941	18130.9	43883	32832	168089	161939	232511	232107	3.49524e+06	3.31412e+06	84128	4936650	1.29376e+06	83276	83657.3	170233
Q15847	ADIRF	Homo sapiens	4333.5	12258.5	nan	10866.4	4357.8	nan	nan	4813.34	nan	nan	nan	28286.4	nan	34455.9	806691	308456	18322	300251	nan	739.304	10036.2	160150
Q15904	ATP6AP1	Homo sapiens	2766.41	3192.49	nan	22770.5	8386.42	166877	275759	8482.63	30634.3	2678	18813.5	160.173	35042.7	45392.7	11863.6	367902	35280.6	1048806	nan	28869.2	nan	3278.57
Q16270	IGFBP7	Homo sapiens	238719	116274	43830.8	199919	73209.2	370253	272720	83492.8	198708	43918.9	430452	265846	301851	233182	1.31253e+06	223126	176709	27580.1	178504	238157	60670.1	277017
Q16363	LAMA4	Homo sapiens	188260	73538.2	1.98695e+06	198406	112369	426626	868172	235035	312939	203339	344097	172306	184540	293565	2.23785e+06	856319	350366	948363	393129	411527	139877	259813
Q16378	PRR4	Homo sapiens	189965	57407.6	323235	154756	221510	155885	nan	208235	355988	nan	687637	122236	5371.91	96123.4	nan	nan	249240	nan	nan	354924	2961.42	85809.9
Q16586	SGCA	Homo sapiens	24706.5	28649.9	nan	71335.8	24199.4	259533	425208	7904.85	37643.2	43173.1	104398	115213	85128.7	109268	547434	674393	30177.3	1.92618e+06	2166423	nan	nan	98444.4
Q16610	ECM1	Homo sapiens	3497.81	4539.35	nan	4913.41	6253.43	7.87395	120192	4252.62	6084.17	24059.5	nan	nan	12726.5	7267.93	7537.62	677041	4388.46	740618	152226	7971.2	3760.55	6372.44
Q16651	PRSS8	Homo sapiens	42578.2	4064.71	14787.2	16176.3	31971.8	48135.7	1.54209	26589	39699	8832.51	27156.5	72650.8	65506.4	78638.2	16061	nan	65304.6	nan	nan	54127.1	33003.1	33885.9
Q16769	QPCT	Homo sapiens	89367.1	802.489	29.5185	266361	100072	242297	302262	180940	258844	49082.3	164679	643365	446917	175564	14.131	52263.3	181513	nan	661243	449566	108434	98247.8
Q16819	MEP1A	Homo sapiens	30085.7	22977.1	16919866	81302.4	34709.2	nan	2.31612e+06	17663.8	51608.5	35549.1	519666	764086	147332	126799	nan	nan	150700	nan	14102.5	480604	33390.6	30337.9
Q16849	PTPRN	Homo sapiens	37515	46742.3	1.78505e+06	127221	70877	912184	2.17288e+06	42780.8	84723.5	62025.3	270797	87156.8	236372	320950	2.91669e+06	1.06972e+06	124351	1.5839e+06	461397	265549	82158.9	229404
Q2UY09	COL28A1	Homo sapiens	6143.35	3385.38	110597	6687.32	5028.91	673.685	58923.2	2685.19	4070.23	4272.05	57401.9	6.40467	42634.8	28066.6	22.4145	19088.3	7974.19	31.2512	251613	19472.8	15648.9	nan
Q3SX14	GSN	Homo sapiens	73564.2	140878	197866	1359494	294457	101543	153405	176364	313634	368658	93886	528583	1.01987e+06	594767	301476	585225	305430	397422	nan	187719	311076	159682
Q496F6	CD300E	Homo sapiens	2580.08	2849.38	nan	83339.9	4930.73	284.841	nan	5299.79	16772	25806.6	23610.5	nan	98209.5	13603.9	414451	576604	51732.7	34276.2	235149	60516	48.7561	107729
Q53RD9	FBLN7	Homo sapiens	11499.5	11658.4	nan	41139.6	58143.2	nan	nan	14608.6	40591.6	6845.68	31813.1	62468.5	36880.4	120192	nan	nan	28686.7	nan	nan	86263.8	12182.5	nan
Q5KU26	COLEC12	Homo sapiens	nan	6665.25	178577	36183.7	192007	36377.7	110827	4775.25	7023	5167.03	1195.08	7443.1	16589.7	72273	1.94329e+06	2.06806e+06	17876.5	4.93609e+06	3.83941	3.98459	11696.1	30340.9
Q5SZK8	FREM2	Homo sapiens	nan	nan	nan	4241.21	2547.15	nan	nan	2601.41	7225.44	nan	nan	nan	1999.41	56517.3	93667.7	361884	11282.5	nan	nan	13569.9	nan	2915.41
Q5T1S8	NCMAP	Homo sapiens	37835.9	9663.67	3.82263e+06	69965.5	36532.7	167594	813887	17610.6	66533.8	56798.3	115765	90301	62116.9	175817	1.88236e+06	1217798	96464	2.95858e+06	1.20815e+06	90290.7	31508.5	110336
Q5T292	TMEM273	Homo sapiens	2695.55	22241.1	1.01912e+06	79497.8	11473	56557.6	109542	8827.6	8166.87	6987.23	23184	20986.5	6464.71	31634.8	297600	939225	18503.9	nan	539715	21796.7	15689.3	90972.2
Q5T749	KPRP	Homo sapiens	nan	13795.5	nan	9115.61	10449.2	169632	238910	nan	83524.8	40368.6	14907.5	nan	nan	nan	nan	860440	669.561	nan	nan	21252.7	5840.27	nan
Q5ZPR3	CD276	Homo sapiens	8373.28	nan	nan	13483.6	9709.99	3717.79	nan	12412.5	22848	9810.54	4357.52	22288.9	9222.93	42474.9	nan	nan	16768.8	nan	nan	48540.7	15089.1	nan
Q66K66	TMEM198	Homo sapiens	25707.3	7216.77	nan	24896.3	123819	19871.1	nan	8552.75	59373.9	45966.5	7752.81	67104.8	13148.5	8096.26	374991	702467	23886.1	nan	nan	61298.5	96917.3	74607
Q66K79	CPZ	Homo sapiens	22354.3	9044.92	nan	27039.1	16970.2	85892.8	nan	10587.1	21736.6	17307.6	35120.4	44959.3	12206.6	14345.1	232380	28119.3	25810.1	10.6788	nan	36913.9	11959.5	nan
Q68CJ9	CREB3L3	Homo sapiens	393095	326572	26876414	255802	332194	7.91997e+06	17858546	68517.2	439172	367463	2.57269e+06	2854502	949659	620395	20659744	6739531	430089	15936246	17777096	1657407	444162	1.89203e+06
Q68D85	NCR3LG1	Homo sapiens	1044.99	1103.22	nan	6451.33	666.702	5.27202	nan	824.526	6048.43	929.228	nan	6.96128	nan	12518.4	nan	nan	5104.98	nan	nan	2422.51	608.35	nan
Q6E0U4	DMKN	Homo sapiens	7635.77	14477.2	nan	57953.9	23022.3	40796.1	220937	15829.4	48490.8	35611.2	77574	61857.1	49163.4	78841.1	430382	594536	59374.7	nan	249637	49314	16577.5	54134.6
Q6EMK4	VASN	Homo sapiens	324391	34114.2	169482	330396	104333	123736	238966	230433	432243	185159	421146	1.12308e+06	320095	219696	253895	14787.1	358682	124534	101342	448443	173853	107302
Q6FHJ7	SFRP4	Homo sapiens	15970.2	12496.6	122672	9540.45	23120.2	147306	371190	14648.2	32349.5	44330	87353.7	18356.6	77015.8	107029	636189	803324	29710.7	1.68232e+06	499136	66237.2	37217.4	23144.5
Q6GTX8	LAIR1	Homo sapiens	178613	103215	2.34356e+06	253872	149135	2.29432e+06	769051	2.35261e+06	326443	340576	1.00112e+06	495238	16537588	1.27488e+06	6.52651e+06	2.32179e+06	1.79414e+06	2.70174e+06	1.51661e+06	989411	4.74731e+06	4.52504e+06
Q6ISS4	LAIR2	Homo sapiens	260710	115580	3.46946e+06	1166765	271417	4.63412e+06	1.1784e+06	2055608	405634	438568	1.00429e+06	784435	19938572	1.4673e+06	7.55911e+06	1.23601e+06	1.5064e+06	1.6049e+06	1.46691e+06	703416	3.49476e+06	2.81306e+06
Q6PK18	OGFOD3	Homo sapiens	7942.23	nan	nan	10268.7	nan	nan	nan	3500.83	15561.6	nan	43603.7	48463.2	13624.2	nan	nan	nan	193.503	nan	nan	6658.57	1279.13	3684.12
Q6UVK1	CSPG4	Homo sapiens	37774.6	2992.51	969916	107733	48984.4	152923	143892	78445.2	170823	14080.3	272863	341508	323071	257443	824136	34609.2	182985	416106	31060.1	252892	60884	159367
Q6UWH4	GASK1B	Homo sapiens	16865.3	nan	nan	86132.9	23245.4	63252.6	nan	nan	42236.8	23225.9	105794	nan	77173.9	99901.8	257312	nan	nan	nan	nan	56619.4	nan	97533
Q6UX71	PLXDC2	Homo sapiens	8538.92	2810.58	64324.6	5899.13	2663.1	14370.4	31274.8	6094.49	12647.2	14388.8	13468.6	19596.4	14455.7	17324.9	1.85824	72673.5	16032.3	100424	104676	15499.7	8190.76	11978.4
Q6UXB3	LYPD2	Homo sapiens	34743.8	9682.17	11343662	66961.2	16025.2	659830	3.26887e+06	71014.1	503869	27766.9	210002	1318645	95950.3	207166	4726668	9062452	69317.5	23966652	4.73598e+06	198143	30243.6	144039
Q6UXB4	CLEC4G	Homo sapiens	5430.44	nan	nan	15390.9	1193.08	nan	nan	1579.08	8665.04	3731.41	193722	510943	37645.7	68394.4	nan	1.64843e+06	39464.5	6150246	nan	78222.3	3871.63	71219.7
Q6UXB8	PI16	Homo sapiens	24041	11842.1	4.15797e+06	199328	59675.3	412408	nan	48179.8	112668	52046.8	61159.9	44763.7	573677	188622	511283	nan	137493	13336.8	12657.7	126297	87013.6	143974
Q6UXD5	SEZ6L2	Homo sapiens	1881.22	1057.75	17.0971	11009.2	13066.6	70149.3	nan	3155.88	17421.4	2062.75	77516.5	67.4346	23461.5	130155	125043	nan	39655.6	nan	12529.9	62982.9	11208.4	45737.1
Q6UXG3	CD300LG	Homo sapiens	392844	74223.7	6524082	525888	283889	1.79577e+06	2.44473e+06	181592	381872	336524	904538	864702	803390	1.20005e+06	10032619	2.15598e+06	444696	3.34759e+06	3.32412e+06	881655	274328	571650
Q6UY14	ADAMTSL4	Homo sapiens	36069.5	25639.6	50.1761	136156	49095.9	323460	43778.3	30995.4	72074	71159.2	123586	182195	202557	247799	1.0885e+06	424596	145900	746760	164502	159652	34592.7	119863
Q6ZMP0	THSD4	Homo sapiens	12333.7	1870.09	nan	10863.4	1128.38	18215.4	396214	7381.98	14685.3	4506.49	16140.7	35937.1	7134.93	nan	127464	247804	10711.7	nan	nan	21302.7	nan	8822.96
Q6ZSJ9	SHISA6	Homo sapiens	16413.6	20256.5	599984	69448.5	23822.8	46419.4	585608	15465.7	23489.3	9806.94	47823.5	42043.5	41387	86775.4	506222	441379	48518.2	876148	298096	55371.8	12782.5	80521.4
Q71RC9	SMIM5	Homo sapiens	730.657	465.947	1.09303e+06	nan	nan	10.7112	721667	4268.98	nan	nan	4817.27	810384	2613.56	nan	761330	1.27322e+06	18205.9	1.23406e+06	45281.2	70241.6	906.063	33608.4
Q7KYR7;Q8WVV5	BTN2A1	Homo sapiens	48912.1	20229.4	1.09183e+06	100361	127911	858175	802715	75881.7	95815.7	74524.1	126355	138419	180726	149548	1.47036e+06	nan	158202	198220	344226	223871	75618.3	142754
Q7LBR1	CHMP1B	Homo sapiens	36379.4	1985.21	nan	27643.5	11107.7	145842	nan	31543.4	44063.4	4933.67	34939.7	89102.5	29917.8	11990	nan	nan	44061.4	nan	nan	32148.5	1944	40223.8
Q7Z3B1	NEGR1	Homo sapiens	8622.62	9014.86	88083.2	45297.8	14607.6	23012.8	52208.7	10760	53089.4	15186.5	134691	75785	72062.3	191530	71043.8	nan	45556.9	nan	19954.9	99886.9	14191.8	238799
Q7Z4F1	LRP10	Homo sapiens	8863.98	11543.4	nan	15243.5	8264.16	nan	nan	9390.56	19805.6	24517.9	43864	23482.1	11994	nan	162120	nan	15188.6	2.4427	59.5938	15556.2	7824.15	10426.4
Q7Z5L0	VMO1	Homo sapiens	281383	164850	284395	1.06754e+06	263961	1.44019e+06	350620	335898	1.04199e+06	41460.2	2158572	2.40495e+06	953229	2.09899e+06	575821	1.60793e+06	1.25984e+06	2.05361e+06	32.1081	371662	338276	119865
Q7Z6A9	BTLA	Homo sapiens	10772.1	16584.9	3.17699e+06	36594	11709.4	282867	1603992	4072.2	23088.2	8878.54	nan	nan	38261.3	174285	3.7275e+06	935241	27395.5	nan	1.04671e+06	50708.8	4410.4	nan
Q7Z6L0	PRRT2	Homo sapiens	nan	52254.2	nan	6715.82	nan	nan	nan	36687.3	nan	nan	nan	nan	16535.7	45333.1	2.52935e+06	1.47765e+06	nan	2.20118e+06	nan	66616.6	4172.84	22767.4
Q7Z7D3	VTCN1	Homo sapiens	27009.4	5463.25	1.20566e+06	23199.4	17202.3	74863.5	246456	12607.9	12722.3	13699.7	139521	25783	59499.8	93137.1	485725	1.06303e+06	20600.8	469079	462735	89481.2	42490.4	59925.7
Q7Z7G0	ABI3BP	Homo sapiens	5422.2	5521.47	48202.6	14133.7	10265.7	9152.95	29255.6	11261.7	12740.5	17880.3	7944.94	14010.6	7408.3	15674.2	129606	24074.3	19175.8	1.46514	17150.6	13475.8	6097.66	25236.2
Q86T13	CLEC14A	Homo sapiens	12265.9	4877.69	nan	73659.2	15891.2	9.48262	nan	12742.4	28950.5	16618.3	98045	38799.4	78049.4	58254.2	186735	nan	28909	nan	nan	44727.2	21775.1	20892.6
Q86TY3	ARMH4	Homo sapiens	nan	38828	441087	56499.7	nan	nan	nan	91689	nan	50177.9	nan	83939.7	nan	44571.2	nan	424861	nan	287012	237419	49902.5	31408.2	95734.7
Q86UD1	OAF	Homo sapiens	2646.18	nan	nan	2861.21	1884.63	nan	nan	4551.81	nan	3180.61	4687.38	179971	7964.94	14100.8	nan	nan	3208.64	nan	nan	nan	1130.73	2835.55
Q86UN3	RTN4RL2	Homo sapiens	10014.8	8887.86	389310	42021.1	16870.9	28511	294219	13693.8	27148.2	9902.15	32052.3	27555.9	73979.3	45344.8	409050	337354	33565.6	359901	279378	55290.6	20750.7	37132.9
Q86V85	GPR180	Homo sapiens	305.459	nan	nan	22506.5	2245.24	76007	nan	21077.3	3447.35	nan	18110.5	14557.8	11088	nan	nan	nan	10914.5	nan	nan	15923.9	5184.42	34229.7
Q86VB7	CD163	Homo sapiens	nan	3391.94	nan	nan	nan	14806.6	26551.8	467.437	nan	nan	1450.88	nan	7094.44	nan	2.5445	86100.6	nan	24518.5	26949.9	1944.91	557.009	nan
Q86Y38	XYLT1	Homo sapiens	30938.6	46309.1	3.48749e+06	141421	82588.1	145735	841044	32178.4	83684.8	84029.3	133560	92729.1	103752	243192	1.48031e+06	1.14146e+06	90993.4	2.00067e+06	865447	150134	26618.2	124633
Q8IUK5	PLXDC1	Homo sapiens	6602.74	nan	nan	5032.17	3970.32	4.48937	nan	13957.4	9087.58	9288.89	29055.2	nan	3319.46	nan	nan	nan	13331.4	nan	nan	8906.76	506.417	15980.9
Q8IUL8	CILP2	Homo sapiens	29954.7	829.335	nan	102907	23404.6	2648.06	nan	59520.2	27816	8981.35	67387.8	60124.3	61753.7	42079.6	nan	nan	86001.1	nan	nan	66771.2	11982.3	nan
Q8IWU5	SULF2	Homo sapiens	1.03868e+06	693538	99596528	3.02228e+06	1.2009e+06	10012451	6.49535e+06	596965	1.80723e+06	1.67831e+06	2.99964e+06	2.90442e+06	4451172	5.85641e+06	46157540	30234450	2631576	35103572	17478524	3.17347e+06	1163929	2.50464e+06
Q8IXL6	FAM20C	Homo sapiens	234354	52156.1	2.16232e+06	1.94813e+06	790694	532275	1.12421e+06	765775	1.34006e+06	280336	1.35637e+06	1.5372e+06	1.7355e+06	2.05721e+06	2.4059e+06	474011	723701	1.19158e+06	2.18237e+06	1.05794e+06	463976	1.14265e+06
Q8IYJ0	PIANP	Homo sapiens	22361.8	17820.6	nan	77297.5	42678.8	nan	nan	16816.2	22137.1	15783	97977.9	nan	74776.6	97287.1	447260	276490	48962.3	nan	nan	66436.2	20597.6	27191.5
Q8IYS5	OSCAR	Homo sapiens	89162.1	10550.8	6.48399	427061	68368	6251.41	9548.7	199210	122096	47026.6	464990	24357.4	215151	295881	78761.8	nan	366737	nan	nan	133419	138300	28323.7
Q8IZA0	KIAA0319L	Homo sapiens	13048	9436.37	nan	52085.1	5819.31	407446	nan	5590.27	44874.5	22826.9	25909.2	nan	65658.9	186358	746113	1.18462e+06	69305.2	nan	1089128	121836	15667.4	78878.4
Q8N114	SHISA5	Homo sapiens	250289	158584	13251891	691236	368103	1.42117e+06	5041344	80747.6	279840	226464	569833	319951	838128	1.23432e+06	8842901	7853749	267977	11136224	8959162	657613	264431	400330
Q8N1N4	KRT78	Homo sapiens	44.6358	148.967	65.0575	6180.18	3123.58	17.3048	23.2609	138.601	907.96	371.637	nan	85.8799	nan	0.25583	2.98142	777.917	926.532	21.2835	39.9991	8481.36	1718.95	2.7896
Q8N2S1	LTBP4	Homo sapiens	22355.1	22211.9	595340	71476.5	44400.3	79446.5	250214	15199	17634	29874.1	199450	13014.6	114566	198057	2.82363e+06	2.63928e+06	78531.4	3.39539e+06	1.22487e+06	158542	44478.8	91716.6
Q8N307	MUC20	Homo sapiens	27609.6	548.659	nan	13334.2	8955.7	26934.4	nan	21376.1	23813.8	28904.8	75298.5	nan	33982.1	23047.3	502789	nan	38988.5	nan	nan	1840.85	8294.79	43285.5
Q8N386	LRRC25	Homo sapiens	nan	2245.63	nan	70257.4	nan	1.98044e+06	117057	5271.23	nan	4722.56	483440	nan	2594.93	21259.6	627567	60206.8	26826.9	nan	nan	49068	nan	514711
Q8N3J6	CADM2	Homo sapiens	24820.2	3325.19	nan	18884	12825.1	nan	nan	15219.2	18319.8	2881.03	nan	21912	44430.2	26865.8	150227	nan	nan	nan	nan	nan	23254.5	nan
Q8N6Q3	CD177	Homo sapiens	10171.4	nan	nan	nan	1119.74	61798.6	nan	4334.87	7607.27	nan	39549.3	54709.3	7315.71	43477.2	nan	nan	18157.2	nan	nan	17880.7	nan	15173.6
Q8NBJ4	GOLM1	Homo sapiens	141348	39590.2	3.12141e+06	131825	38911.4	179810	763922	77360.7	74937	76866.2	175478	275228	182465	255550	650365	1.15315e+06	169349	1.99139e+06	1198281	119564	68441.4	67363.6
Q8NBS9	TXNDC5	Homo sapiens	17052.7	9045.99	799871	33888.2	16522.3	182700	632819	12888.1	21940.7	22094	48422.7	34644.6	36652.2	27138.4	320397	523323	26322.5	762820	277017	24107.4	14947.6	36979.9
Q8NC42	RNF149	Homo sapiens	1948.07	nan	5340.43	13137.2	1036.22	nan	nan	3325.66	9021.71	55.983	29949	73701	5842.86	27566.6	nan	nan	6879.48	nan	nan	75454.6	4770.87	130114
Q8NC54	KCT2	Homo sapiens	20592.6	5360.57	1.44369e+06	58201.9	23234.6	131115	469654	8852.59	14586.6	14194.9	20227	14057.8	49195.5	118983	426142	379636	18542.2	661490	490542	54184.8	24184.5	27673.8
Q8NDA2	HMCN2	Homo sapiens	24000.7	nan	174.332	121602	23410	467.6	20193.5	24894.1	47805	31820.4	38805	248155	58441.2	196014	372730	1.39407e+06	71040.5	283570	84464.7	89502.8	29946.4	225321
Q8NDC0	MAPK1IP1L	Homo sapiens	8114.43	2036.09	nan	16821.4	1140.93	65378.1	nan	8665.86	10641.2	5838.57	47648.6	nan	20898.2	53581.7	nan	nan	23923.4	nan	nan	75804.3	4399.77	1.44668
Q8NE01	CNNM3	Homo sapiens	915.746	nan	nan	1258.82	226.78	nan	nan	327.055	1735.04	341.29	2334.4	2.43552	928.747	0.615396	2.63987	nan	1002.7	nan	nan	0.521573	nan	nan
Q8NES3	LFNG	Homo sapiens	4899.44	11191.1	nan	59753.9	20879.9	884890	nan	8656.54	69296.3	19424.3	103124	428222	37261.1	125859	532124	1.71543e+06	49501.6	2670141	339772	289300	5402.38	77585.3
Q8NFT8	DNER	Homo sapiens	nan	1358.03	nan	nan	1120.72	nan	25315.3	842.14	4125.62	nan	9300.89	1.2524	5119.8	nan	nan	33734.5	3050.42	nan	nan	2613.47	608.182	nan
Q8NFZ8	CADM4	Homo sapiens	162336	25445.7	114641	259595	118245	766052	170651	90202.5	272999	49383.3	400966	255263	406156	499079	223529	110041	295425	1227.46	42426.5	271675	77819.7	300789
Q8NHJ6	LILRB4	Homo sapiens	nan	nan	nan	20807.9	8363.83	nan	nan	6134.04	112921	1594.45	252852	nan	99040.6	91772.8	nan	nan	9953.29	nan	nan	95087.9	11554.8	15344.9
Q8TBP5	FAM174A	Homo sapiens	167362	54432.1	124325	349135	112428	859455	157594	159807	192267	242093	317291	440260	431358	415920	2.01807e+06	206197	321409	288784	215686	325763	220893	333305
Q8TCZ2	CD99L2	Homo sapiens	1406.12	2052.54	14.4387	26078.8	nan	nan	53486	1049.23	71309	2341.35	10329	nan	18738.6	16545.6	490626	315342	nan	1.54906e+06	110257	4414.81	nan	64868.8
Q8TDQ0	HAVCR2	Homo sapiens	122595	111966	2.44302e+06	299232	99229.6	1.26374e+06	1.08952e+06	74487.7	154816	131605	353671	667722	333160	736756	8431615	3288735	291994	5.3124e+06	2.27357e+06	405769	166083	683610
Q8TF66	LRRC15	Homo sapiens	5680.31	19437.1	nan	6818.88	3024.28	nan	nan	6733.07	9027.89	2204.05	5850.09	36307.2	16170.3	2.65714	nan	nan	12675.3	nan	nan	25079.9	1815.34	nan
Q8WU39	MZB1	Homo sapiens	490.757	2175.25	nan	27645.9	3145.23	48901.3	71474.8	2124.38	4810.63	11724.8	nan	nan	4965.32	nan	157899	nan	2875.23	10.9143	70238.7	nan	7474.1	1.13161
Q8WVN6	SECTM1	Homo sapiens	136600	28128.4	4.76045e+06	1.13252e+06	331479	1.67e+06	1.46479e+06	242213	1.57193e+06	122518	1.98885e+06	338466	695013	1.33099e+06	2696050	658155	545782	839694	438061	1.44371e+06	154566	2604214
Q8WWA0	ITLN1	Homo sapiens	790.758	575.027	nan	13307.6	70.4008	nan	nan	3144.6	nan	9471	18986	nan	nan	28541.2	19087.8	nan	25662.9	nan	nan	30064.7	nan	2205.06
Q8WWV6	FCAMR	Homo sapiens	14444.4	9172.93	nan	20859.4	3712.59	177476	nan	5795.91	19212.4	8960.54	22632.7	38132.1	57160.5	85178.8	303885	76388.4	22469	270209	280775	42247	4946.81	36600
Q8WZ75	ROBO4	Homo sapiens	134571	19200.1	nan	584920	132411	266254	111236	190774	435626	68577.3	581015	669988	689935	489126	1119661	nan	665057	nan	nan	626347	154867	66100.2
Q92520	FAM3C	Homo sapiens	10415.7	4304.58	52436.8	49468	7657.15	1.55949	nan	19276	14071	3709.57	127705	158281	44333.1	30257.5	49570.2	148779	45270.7	nan	5.94203	5511.27	18031.1	50579.3
Q92563	SPOCK2	Homo sapiens	19736.9	14641.4	392070	37390.8	19362.2	nan	280711	15898.3	24283.3	18743.5	65099.3	35679.2	28785.2	55912.6	272189	544572	26475.7	419084	329015	nan	23859.4	11728.6
Q92626	PXDN	Homo sapiens	25355	3332.8	nan	34353	6521.55	7647.94	38601.6	8074.57	28769.9	nan	9480.93	43399.3	10374	31465.5	38711.7	100756	nan	nan	nan	nan	nan	nan
Q92692	NECTIN2	Homo sapiens	14725.8	531.205	246776	95843.1	21758.5	4.76527	nan	33279	55571.5	10296	94262.9	116244	200351	88133.9	2661.06	nan	93129.5	nan	nan	53367.9	40936.4	76336.5
Q92743	HTRA1	Homo sapiens	60297.3	22296.7	396640	81068.9	56367.1	139503	551163	109016	154686	45449.4	191548	26156.6	74885.7	101101	428672	200720	73198.4	372015	431706	119580	38270.3	31961.9
Q92752	TNR	Homo sapiens	4459.58	1727.14	212854	17022.1	5044.65	200587	155671	3828.82	15029.8	2314.54	134058	72787.4	46952.9	71854.5	549829	18.6798	48587.9	24.7901	16.3471	179703	9548.43	48732.2
Q92820	GGH	Homo sapiens	35197	3063.48	nan	96478.6	14167.3	10453.5	506005	49216.4	156694	13537.9	33778.9	91869	91342.2	15381.5	1.01348e+06	271682	32080	761665	2146390	24766.1	20074	80922.9
Q92859	NEO1	Homo sapiens	15148.2	2259.09	443937	23438.1	6566.61	nan	50077.7	8762.53	12381.4	5287.45	22303.1	213893	13755.8	nan	71624.4	1439620	29385.4	944368	701194	40282.6	5188.25	97644.1
Q92954	PRG4	Homo sapiens	8417.3	4161.65	1494.83	56892.6	7274.33	112494	25610.1	1311.83	31942	4411.47	4448.21	18615.8	41354.7	13937.5	40569.3	75173.1	3385.9	3.99683	71316.9	22119.9	4193.47	nan
Q92956	TNFRSF14	Homo sapiens	21078.8	10900.1	61984.7	24867.2	33165.3	426737	360092	461.823	12593.4	2014.94	31872.7	187.855	17482.6	95168.5	nan	443177	nan	308185	372119	36449	6425.38	nan
Q93033	CD101	Homo sapiens	6.66331	286.164	nan	13.9348	nan	303.018	0.0854407	3.62457	nan	25.4492	nan	0.0268221	nan	34.2564	0.0745841	nan	13.3899	nan	nan	nan	15.5023	nan
Q93088	BHMT	Homo sapiens	54125.4	20753.5	nan	10279.6	13102.1	nan	2.65712	42975.9	34756.1	14228.7	9665.78	107089	22952.7	1.34593	nan	nan	26800.2	nan	nan	62940.6	10247.3	nan
Q969E1	LEAP2	Homo sapiens	37571.5	135185	1.32823e+06	168818	221934	472074	1.42392e+06	25272.6	95792.4	29316.4	94324.6	34979	558682	126292	762941	2.76396e+06	18981.8	4.52732e+06	12127885	90108.1	128842	11927.8
Q969P0	IGSF8	Homo sapiens	18044.5	3479.51	12696.8	141825	55921.8	39802.1	38665.6	46029.1	113912	38833.1	107901	274457	328870	257205	673143	1.78576e+06	147025	482716	395.799	120228	54197.7	167169
Q969Z4	RELT	Homo sapiens	31806.2	5579.82	490796	28184.5	17489.6	73074.1	98298.7	29481.9	49667.4	33857.1	69951.4	68223.9	25794.3	153836	523857	94484.7	115229	414701	3030.54	67135	20788.2	60840.4
Q96AM1	MRGPRF	Homo sapiens	2030.42	nan	18.791	16402.4	3385.49	nan	nan	303.34	1703.94	1245.15	12433.9	2.45988	7746.89	18397.1	2.85074	3.8931	6549.99	nan	279856	2090.45	nan	nan
Q96AP7	ESAM	Homo sapiens	3642.57	1110.77	256548	91225.8	6660.02	54064.3	7331	7702.35	15681	2918.58	21837.9	7718.25	70608.2	99731	267529	638081	8364.39	180926	479882	21785.4	17737.6	23818.5
Q96CG8	CTHRC1	Homo sapiens	7220.12	550.867	nan	6070.9	3126.87	nan	nan	4740.37	7022.92	4806.23	14118.6	47560	nan	25433.4	nan	nan	20914.6	nan	nan	18038.9	10698.8	48651.7
Q96D15	RCN3	Homo sapiens	2488.76	296.754	nan	1942.74	2770.64	15770.2	70292.1	1422.47	279.668	4661.9	6559.4	nan	3.10026	50048.7	nan	485514	662.773	nan	nan	nan	nan	20332.7
Q96DA0	ZG16B	Homo sapiens	40992.7	17228.4	724203	25663.7	2230.98	2.51003	215268	17793.2	119885	64843.3	190759	265010	20099.9	128775	1.39589e+06	500612	15872.8	738718	1.18203e+06	73167.8	1613.65	59735.4
Q96DR8	MUCL1	Homo sapiens	18412.6	255551	14197254	90531.1	46032.4	430799	2.48131e+06	81858.8	67365.4	196355	211795	61515	110636	397082	15280910	8680434	161405	27813368	7.39653e+06	132475	145298	529403
Q96FE5	LINGO1	Homo sapiens	1073.98	9036.77	1.14139e+06	106748	20241.6	471946	1164475	3694.26	16744.7	nan	104988	138343	64341.2	32761.5	2516271	1.50245e+06	43739.4	1585485	657943	38450.3	13353.9	30664.2
Q96FE7	PIK3IP1	Bos taurus	4219836	2.39233e+06	91705392	4814614	3.94393e+06	28080738	85588752	1.54068e+06	6.20192e+06	3.0273e+06	19035818	10640938	7.57625e+06	14979648	75566752	76816512	4714161	124961000	60543132	12400746	2.39058e+06	3.44412e+06
Q96GP6	SCARF2	Homo sapiens	nan	11433.9	nan	19342.5	15180	nan	101439	28625.6	34169.8	nan	63744.9	20462.3	66808.6	78993	nan	518269	nan	1.55633e+06	385616	66450	nan	nan
Q96GW7	BCAN	Homo sapiens	78183.9	44680.8	1134712	330681	202483	278754	534490	98838.4	187087	100220	304409	248748	239127	300063	2281731	1.02744e+06	314836	1.58007e+06	758020	273317	55670.1	224790
Q96HA4	C1orf159	Homo sapiens	14026.7	5615.29	404926	2602.98	49640.2	42880.1	326252	8399.4	15295.7	12344.4	19711.1	8675.05	29160	41003.7	351247	152806	14826.4	416360	233156	29717.5	9293.62	9742.27
Q96ID5	IGSF21	Homo sapiens	965.166	1366.53	1231361	2420.3	4571.85	72373.8	nan	612.037	nan	5199.67	17421.4	9.31094	12025.3	16557.7	704275	233358	1545.6	377896	10.9721	4273.1	nan	1898.6
Q96J84	KIRREL1	Homo sapiens	17204.6	2287.74	nan	30894.4	4679.12	1833.43	nan	12208.8	11243.9	9088.32	53693.6	30606.9	32135.4	43725.8	184829	nan	52266	nan	nan	90317.8	10958	34401.9
Q96JF0	ST6GAL2	Homo sapiens	10630.3	2976.61	538659	21754.1	4783.13	51875.9	53628.7	5143.61	17553.6	11186.2	41580.1	48516.8	42874.8	51240.1	631863	216098	17204.7	nan	39654.1	24515.1	2278.83	37099.4
Q96JQ0	DCHS1	Homo sapiens	6171.59	nan	nan	39430.3	4172.89	1359.73	nan	9754.41	17741.5	10122.1	18368.8	33008.6	3550.98	22439	148832	nan	33995.8	nan	nan	25046.7	8386.87	nan
Q96KP4	CNDP2	Homo sapiens	12855.3	4973.71	nan	nan	3070.22	nan	nan	16693.9	2381.1	13179.1	3.35315	195012	nan	nan	nan	nan	9266.47	nan	nan	14257	3658.81	nan
Q96MG2	JSRP1	Homo sapiens	nan	6431.91	nan	11676.8	nan	nan	nan	10659.4	12317.7	16009.5	26295.9	10008.3	nan	18323.1	nan	1.5506	15869.9	nan	nan	nan	9153.32	11395.1
Q96NY8	NECTIN4	Homo sapiens	31014.5	2797.44	354699	130964	35559.1	78185	1.22431	81594.2	111054	48269.1	226129	260655	109879	98693.1	128695	60160.2	212153	nan	nan	125772	42557.9	30680.5
Q96NZ9	PRAP1	Homo sapiens	422.244	269.892	61179.9	1359.11	nan	267754	15087.2	325.965	nan	nan	nan	nan	nan	0.246062	nan	40384.8	nan	79018.1	nan	nan	nan	0.196046
Q96PD5	PGLYRP2	Homo sapiens	7375.82	3306.88	nan	18070.3	14231.4	nan	nan	15742.4	5038.29	20926.1	30.5329	nan	6575.12	nan	nan	16.6247	nan	nan	nan	nan	57535	3186.74
Q96PX8	SLITRK1	Homo sapiens	nan	nan	nan	24740.3	5448.91	nan	nan	5865.88	12175.2	3409.51	17289.7	nan	21233.4	38554.8	nan	nan	22792	nan	nan	nan	3344.21	6919.44
Q96RW7	HMCN1	Homo sapiens	26263.7	11471.2	nan	87407.5	60214.6	44042.5	nan	42654.7	284863	19748.5	111832	105157	521369	375178	4447.74	nan	176716	nan	nan	257226	39605.6	52869.6
Q96SM3	CPXM1	Homo sapiens	1499.13	1304.97	nan	1475.71	nan	nan	nan	3363.77	3278.06	2847.22	2208.86	5193.88	nan	nan	5741.84	nan	8249.12	nan	nan	1435.34	nan	6515.91
Q99075	HBEGF	Homo sapiens	2072.37	2783.17	356356	9846.15	3468.85	162475	255300	889.462	11323.8	9047.73	33348	nan	8260.69	32145.7	195877	156278	4270.06	489115	480678	23931.5	2082.95	51921.3
Q99519	NEU1	Homo sapiens	5111.64	nan	nan	2656.6	496.846	nan	3.5314	2427.59	3885.04	2095.4	134.2	14746.9	10206.4	1842.21	18368.6	nan	3716.14	nan	nan	nan	nan	nan
Q99523	SORT1	Homo sapiens	49633.5	49534.6	842522	93350.3	nan	548074	702776	34155.3	73353.5	61013.8	165105	349175	100559	226856	2.32082e+06	382724	133080	884790	350245	174831	15065.9	221932
Q99674	CGREF1	Homo sapiens	nan	nan	208081	36696.3	2603.69	nan	163440	2976.45	5126.54	7026.09	5730.89	5317.57	12050.5	18786.1	nan	265127	2969.69	531708	53754.8	7254.13	6051.48	7170
Q99715	COL12A1	Homo sapiens	300861	188240	9175091	581075	381795	4.69311e+06	6.9498e+06	329472	893272	733288	963301	683606	933709	2079276	9333829	3.80056e+06	711813	5.13073e+06	7911300	1.14294e+06	372334	903877
Q99733	NAP1L4	Homo sapiens	nan	10727.3	1.35888e+06	27929.1	nan	45837.1	542144	13808.4	35529.4	10463.8	9216.09	60498.6	14773	100145	949205	774176	32245.3	1160893	447031	39365	20015.7	67582.8
Q99983	OMD	Homo sapiens	44892.3	nan	nan	115808	20007.1	nan	10.9941	25918.7	146245	31398.4	24594.8	54328.6	153212	114247	nan	nan	36182.8	nan	nan	55578.6	25077.5	21815
Q9BQ51	PDCD1LG2	Homo sapiens	14786.1	2357.41	nan	42283.4	8826.42	315485	nan	36528.5	103425	21488.1	427204	820891	61563.7	242618	1.64501e+06	nan	183883	nan	nan	274754	28001.7	162653
Q9BQE4	SELENOS	Homo sapiens	nan	468.966	80084.7	2531.69	1951.86	2.28812	28199	1513.75	2028.24	5217	5766.52	3828.62	3643.11	6566.99	30131.9	104659	1437.87	40385.9	5.78532	1537.8	1533.99	2635.13
Q9BQT9	CLSTN3	Homo sapiens	7912.47	nan	32.5541	57704.9	13381.6	92836.7	74126.2	13376.1	62714.5	3546.12	32524.5	56347	27096.5	53570	939999	nan	32232.8	nan	nan	51033.5	15878.2	14336.8
Q9BRK3	MXRA8	Homo sapiens	275647	4997.67	3451.86	455400	208190	1.204e+06	196243	250613	552845	67026.1	430723	749395	1.20266e+06	713170	177232	9547.22	381998	40.1752	75.8879	747057	92027.9	47603.9
Q9BRK5	SDF4	Homo sapiens	28470.3	5900.17	nan	21704.6	26091.1	2.00214	71741	11461.7	6803.56	13284.2	43324	76824.2	20286.6	44543.9	219907	17614.2	29156.9	nan	nan	7165.05	6248.96	3047.46
Q9BRT3	MIEN1	Homo sapiens	41106.8	10168.1	759620	56251.2	17349.2	72606.4	63895.7	40851.2	60615.4	59345.9	144807	179945	70144.6	174028	1.95828e+06	185990	110462	85396.4	188621	184913	70349.2	187720
Q9BUN1	MENT	Homo sapiens	nan	8016.91	62442.9	nan	nan	41952.7	174110	6198.99	nan	2242.44	6310.27	nan	7597.55	nan	35349.4	185554	nan	449425	nan	nan	nan	33043.5
Q9BX67	JAM3	Homo sapiens	7838.89	889.519	147845	52139	19324.7	129501	37.2074	10789.7	19785.2	11112.6	24499.4	33534.7	65373.9	52750.1	135482	8.00331	58918.2	5.98377	82527.3	34751.7	20413.4	69819.1
Q9BXJ3	C1QTNF4	Homo sapiens	40401.5	10529	891471	44889.6	26583.9	128287	436530	31962.7	52355.7	41915.2	82418.2	59326.1	53717.3	154989	556950	506764	89840.9	1081058	368220	86775.8	26501.9	70462.2
Q9BXN2	CLEC7A	Homo sapiens	11014.7	6810.81	1.41609e+06	nan	13936	379090	662198	7177.52	nan	16171.4	27885.2	nan	nan	213236	145145	1.4584e+06	14964.7	1.00395e+06	2.19597e+06	130557	nan	31506.5
Q9BY67	CADM1	Homo sapiens	155455	72783.2	247088	251010	145205	806595	350000	75135.4	147144	91745.9	329238	381423	305999	338461	951024	151989	282867	438023	307824	235109	118911	262446
Q9BYE9	CDHR2	Homo sapiens	6120.36	677.799	159.512	7965.21	6103.4	8.66687	nan	9866.8	25578.6	9080.07	31532.4	18508.3	13090.3	13011.3	17773	nan	18517.3	nan	nan	9228.95	11000.1	31335.2
Q9BZJ0	CRNKL1	Homo sapiens	nan	4427.32	1.74343e+06	23677.7	5988.14	543744	2.4833e+06	8622.85	26559.4	nan	26211.4	nan	nan	nan	nan	390374	nan	702362	nan	100202	nan	35240
Q9GZM5	YIPF3	Homo sapiens	1.43491e+06	2.54781e+06	783900992	2098531	2.65946e+06	51270416	201436768	3.22793e+06	7802880	3.72836e+06	12765769	18256428	10983591	18353164	515963712	228741056	10561045	789568000	227208688	11334097	5286241	53582684
Q9GZX9	TWSG1	Homo sapiens	59165.4	21523.5	2313.79	185669	81329.9	114680	37.0439	36262.4	65956.7	47242.9	103307	59216	307892	394563	10138418	33622.5	116335	1.51025e+06	3128.34	377167	68219.7	270492
Q9GZZ8	LACRT	Homo sapiens	16079.4	25539.4	754975	38102.9	37606	728175	512628	6040.22	7275.85	17517.1	24815.4	nan	44055.2	29641.5	249287	881337	62976.2	1.05704e+06	1.51612e+06	36922.4	33785.5	9480.16
Q9H299	SH3BGRL3	Homo sapiens	17696.2	21238.4	217332	718754	202717	1.06358e+06	117157	93896.1	264956	107818	212061	820326	571614	835685	5.04774e+06	398178	160767	331544	271117	580176	129136	273870
Q9H2A7	CXCL16	Homo sapiens	9041.66	8654.37	142983	35815.8	14985.7	4.22284	394450	21878.3	26702	18753.5	48570.8	36519.9	33781	64847.7	442442	406749	36175.9	488552	219405	26557.8	22164.2	33005.2
Q9H3G5	CPVL	Homo sapiens	8421.25	741.706	nan	5302.19	1372.15	nan	nan	3239.33	2139.72	3459.31	6105.03	25400.7	nan	nan	nan	nan	2994.3	nan	nan	3184.3	nan	nan
Q9H665	IGFLR1	Homo sapiens	34898.9	32939.4	1.46593e+06	96014.8	40718.8	657520	705413	24273.7	93319.1	43184.1	95328.4	69873.3	165459	276368	1.77456e+06	927457	100850	202796	806920	210325	45137.1	90409.4
Q9H6B4	CLMP	Homo sapiens	7496.25	6716.22	12.5301	11316	18560.1	52207.2	nan	13641.8	16540.1	8654.49	22550.8	31722.3	30383.7	25000.1	52871.6	nan	29147.1	nan	nan	32268.1	10149	34967.5
Q9H756	LRRC19	Homo sapiens	4053.49	1321.34	nan	17645.3	4615.78	56632.1	nan	11639.5	13876.1	19106.2	30273.3	52209.2	47294	321925	nan	nan	51113.3	nan	nan	247989	13265.7	1.48928
Q9H8L6	MMRN2	Homo sapiens	25853.1	11703.6	659575	49514.4	8362.3	17.1423	nan	42962.8	69118	20650.6	179868	538025	140264	253942	2.05127e+06	799736	233960	41692.8	59740.1	139728	33150.2	43707.3
Q9H9P2	CHODL	Homo sapiens	4039.37	6349.9	1.77203	10330.1	11408.1	21380.5	nan	10990.5	8138.1	11555.5	9654.93	24481.3	22743.6	15140.5	186007	nan	24379.2	nan	nan	8732.48	28487.8	65540.9
Q9HAT2	SIAE	Homo sapiens	6603.99	nan	nan	13045	1735.5	nan	nan	20406.2	16738.7	nan	16369.8	12922	17311.5	nan	nan	nan	13039.5	nan	nan	187.734	1573.21	5562.3
Q9HBB8	CDHR5	Homo sapiens	4198.46	nan	nan	80828.1	7830.46	606.947	nan	6067.4	nan	113.617	3886.27	nan	8.63535	17.3257	nan	nan	66008.2	nan	nan	nan	8334.29	nan
Q9HBR0	SLC38A10	Homo sapiens	31380.2	11175.4	160853	29699.5	14258.2	28572.6	162835	13611.7	18876.5	22531.5	41366.9	51489.5	nan	22083.5	nan	109278	38905.7	240616	132037	22996.3	16811.9	32444.9
Q9HBW9	ADGRL4	Homo sapiens	24257.5	54459.7	169901	85127	17761	55381.8	448234	50537.4	31910.1	38424.2	61329.4	33009.5	63697.3	120020	404140	502700	33662	379760	377268	75080	36387.1	nan
Q9HCN6	GP6	Homo sapiens	14712.4	14800.9	228123	58674.5	15630.6	95943	nan	28792.8	29620.6	5938.7	151315	43330	49137.8	43273.7	nan	nan	62051.7	nan	172180	72696.4	19117.6	314146
Q9HCU0	CD248	Homo sapiens	167122	45422.3	nan	294300	194676	284549	4.98519	188924	316719	299319	474171	577628	415662	607815	1.48446e+06	128335	374032	nan	137.089	518557	196162	135457
Q9HD89	RETN	Homo sapiens	46173.4	33205.1	nan	421653	116238	384240	779526	52748.1	120908	42428.4	285614	993276	447736	337899	6368574	45890.9	52243.9	3.11916e+06	923765	240004	29746.4	131730
Q9NNX6	CD209	Homo sapiens	nan	10181.8	730411	81269.6	26665.5	116935	398706	12041.9	13104.6	36140.6	38133.4	850706	58623.2	69407	1.05849e+06	883244	20403.9	1.00022e+06	289978	nan	46583.4	78272.6
Q9NP84	TNFRSF12A	Homo sapiens	12609.5	26912.7	130020	153261	86448.1	93578.4	1.25622e+06	11808.3	79235.4	48048.9	36870.5	1964.8	169888	114831	1677367	2133138	27080.9	4186330	3.03066e+06	38660.8	45327.3	72009.8
Q9NPF0	CD320	Homo sapiens	52329.8	35305.2	355910	99793	52277.4	802084	442932	22996.5	62702.8	23450	365183	278567	113309	262470	2438958	245392	34829.5	1648912	879825	365373	22755.8	69763.5
Q9NPG4	PCDH12	Homo sapiens	1796.02	3450.74	nan	4926.53	1621.93	9.11828	nan	648.126	12504	2537.55	nan	nan	nan	6657.26	167219	nan	9708.81	nan	nan	16497.3	2119.95	nan
Q9NPH3	IL1RAP	Homo sapiens	3854.32	1268.81	nan	38128.2	3697.97	47.0478	nan	3423.92	205.052	12045.8	88.9954	99.1573	37704	13967.8	nan	nan	27258.3	nan	nan	32594.5	6502.81	4427.42
Q9NPY3	CD93	Homo sapiens	nan	2285.53	nan	7277.53	2049.13	3.87234	nan	11799.9	82594.6	1931.41	53856.1	4.17606	50064.2	30298.1	668270	nan	16432	nan	nan	40454.6	6550.33	1237.53
Q9NQ36	SCUBE2	Homo sapiens	nan	nan	nan	29735.1	35084.3	30015.9	nan	nan	11911.6	6377.61	4899.98	2990.51	19793.7	5921.11	32408.7	nan	nan	nan	nan	nan	2241.11	nan
Q9NQ38	SPINK5	Homo sapiens	120578	150580	7.39063e+06	171403	72119.4	1.07152e+06	2.94979e+06	60404.5	63560.4	55795.7	236531	139058	255678	236449	1.76798e+06	5548383	184225	5126955	6.45347e+06	313851	139043	161323
Q9NQ76	MEPE	Homo sapiens	nan	1561.27	188730	11924.2	5632.15	nan	192473	5475.77	7557.62	26944.3	7301.25	1778.96	nan	12998.7	23540.2	180041	8654.31	281305	58454.9	132020	8386.33	9300.63
Q9NQ84	GPRC5C	Homo sapiens	10905.4	5380.02	nan	15351.7	4901.31	105998	7.32035	30746.8	50608	5213.83	82497.9	54963.7	31459.2	11484.1	222188	nan	106613	nan	11.1506	10262.9	9614.35	103698
Q9NQC3	RTN4	Homo sapiens	13684.3	11381.8	nan	31215.3	34086.5	78231.5	5.54336	16367	35028.6	27328.5	90800.5	212237	37688.1	74708.9	nan	nan	42673.4	nan	nan	57295	13491.7	nan
Q9NRR5;Q9UHD9;Q9UMX0	UBQLN4	Homo sapiens	4271.6	5064.92	nan	3.90585	4987.06	13.6661	179998	5582.51	16896.5	30048.8	23.6539	nan	36836.8	142858	15.069	13.5292	11893.5	14.1602	27.6441	516449	3.08122	5427.37
Q9NRX4	PHPT1	Homo sapiens	3380.76	953.248	nan	7924.5	1245.89	0.799288	nan	6637.1	3869.12	8671.16	nan	4587.41	4184.16	6.0045	10.7596	303853	3790.78	5.54606	nan	7995.63	nan	nan
Q9NS15	LTBP3	Homo sapiens	18102.7	1777.21	nan	5978.54	2730.81	nan	nan	5616.14	9871.03	11598.3	3223.61	nan	7097.4	16964.4	nan	nan	nan	nan	139110	11856.2	2210.6	nan
Q9NU53	GINM1	Homo sapiens	1248.07	nan	nan	5572.78	432.723	nan	nan	1059.57	2273.67	1112.4	8619.29	nan	2972.16	9588.65	nan	nan	4549.6	nan	nan	3436.02	nan	13723.5
Q9NX74	DUS2	Homo sapiens	84982.6	5107.46	1.32032e+06	149996	56939.2	273841	812579	148506	173162	217416	204446	158874	107291	222140	1.59279e+06	2686659	196209	3.52319e+06	1.16454e+06	244914	73165.3	125924
Q9NZH0	GPRC5B	Homo sapiens	4050.88	2777.83	nan	10268.9	7022.54	18247.4	nan	38419.4	40237.2	2849	29389.1	20461.6	3019.44	nan	nan	nan	68105.5	nan	nan	2338.55	9480.57	123349
Q9NZP8	C1RL	Homo sapiens	214579	85639.3	340495	309863	111532	240833	270636	203933	214712	147436	247957	488370	336962	286959	584492	257248	539299	67893.5	nan	346931	152355	181195
Q9NZT1	CALML5	Homo sapiens	422.557	13742.5	76949.8	298.07	1128.55	18073.7	12767.8	1525.81	1830.31	2418.25	2736.17	0.436311	1900.7	16265.9	94809.2	119671	6483.68	378130	169624	1.58596	3366.08	nan
Q9NZW4	DSPP	Homo sapiens	860.06	1423.07	nan	17527.2	1178.01	92285.9	nan	8576.08	3724.96	nan	6876.38	nan	12046.6	nan	126658	nan	nan	nan	18002	nan	5920.67	25202.2
Q9P121	NTM	Homo sapiens	70041.8	25563.1	8434.84	213060	84513.4	542055	1398.69	49355.1	59512.9	40464.9	197202	114131	281556	336844	1109705	20310.3	249581	261881	56203.6	153834	106753	196995
Q9P2P6	STARD9	Homo sapiens	12440.2	9635.85	463047	nan	14403.4	244478	662576	nan	19465.4	116983	nan	nan	930.286	40884.6	258709	332870	6030.19	699294	507666	19978.2	nan	41355.6
Q9UBC9	SPRR3	Homo sapiens	4508.8	982.647	11960.5	nan	1695.8	nan	0.587289	532210	4061.86	907784	4759.54	12146.6	nan	37169.9	1.27351	nan	9047.33	nan	39751.6	44717.3	nan	nan
Q9UBP4	DKK3	Homo sapiens	nan	2268.75	95532.8	5635.12	nan	43304.4	43981.5	1323.33	nan	nan	1787.38	2298.56	nan	5776.54	286009	62266.8	1782.81	166305	33060.3	4462.83	nan	14608.2
Q9UBR2	CTSZ	Homo sapiens	11705.9	nan	nan	42391.5	14189.7	340.525	nan	11236.1	15244.2	nan	26380.3	101223	44196.4	10369.1	nan	nan	13487.2	nan	nan	6263.21	11336.4	6371.06
Q9UBX5	FBLN5	Homo sapiens	378856	354919	26004228	1.36572e+06	559172	5.56829e+06	27123036	330478	2.13169e+06	604738	4.27354e+06	3.09205e+06	2.20602e+06	2562642	31855930	41539804	537006	57049584	44669388	2.23509e+06	692308	112059
Q9UGM3	DMBT1	Homo sapiens	18901.5	65404.7	246427	469526	131418	1.46232e+06	738763	37879.3	61622.7	186514	358987	25159.4	88207.5	466426	2.3466e+06	1.63282e+06	62505.9	4237332	284231	209768	44073.2	140481
Q9UGN4	CD300A	Homo sapiens	44715	73479.7	3505942	140408	107477	1.36225e+06	1.15115e+06	24660.2	53836.6	49302.1	116405	128923	249924	228153	1.46042e+06	339065	49076.9	nan	1.91001e+06	194622	110748	251477
Q9UGT4	SUSD2	Homo sapiens	33967.9	nan	nan	53621.4	18868.6	nan	nan	60123.6	2171.44	15449.3	38301.1	32070.6	13231.6	40560	nan	nan	20624.4	nan	nan	32806.9	3059.29	nan
Q9UHF0	TAC3	Homo sapiens	17304.5	40940	768112	110828	45025.3	216278	584921	13757.1	9156.77	26228.4	60349.2	27151.4	103925	93979.4	553174	603506	36784.6	620004	527573	79770	35558.9	95104.7
Q9UHG2	PCSK1N	Homo sapiens	12844	36506.5	2.36717e+06	74960.7	18875.8	187383	1.44965e+06	73515.8	79409.2	78545.9	62523.6	57271.7	112104	356392	2.3808e+06	1.22896e+06	203494	12983.6	12470.6	47836.5	1019.71	110535
Q9UIB8	CD84	Homo sapiens	48536.5	5140.28	105892	86468.3	32701.9	589254	217278	54364.2	92267	32670.2	127769	141847	148066	154114	817616	nan	126043	nan	17.8796	285563	46811.6	157337
Q9UJ99	CDH22	Homo sapiens	13310.2	760.68	534849	35364.1	20551.5	82221.6	204629	11446	nan	5946.88	58223.9	14522.5	23503.5	96201.8	182208	106821	30826.3	127140	93420.3	62378.2	20858.4	26330.6
Q9UJW2	TINAG	Homo sapiens	15270.5	12068.1	3205362	122950	20111.4	412910	4875796	24872.9	60494.3	51956.9	169862	284555	136885	502062	3.59254e+06	2855827	37449.5	3283064	1.58937e+06	512052	12172.7	188464
Q9UK55	SERPINA10	Homo sapiens	21389.1	nan	219890	40042.8	23479.1	35520.9	nan	nan	nan	12445.9	nan	nan	nan	60746.2	513259	60055.2	91587.9	106763	nan	11150.4	16264.5	10057.9
Q9UKU9	ANGPTL2	Homo sapiens	38529.6	15807	2.32921e+06	167986	72313.1	48110.1	685550	26428.9	76640.7	25275.2	88211.5	342510	365111	153017	1.23677e+06	681610	70319	1464243	102444	180733	28235.4	70761.6
Q9UKY0	PRND	Homo sapiens	nan	nan	413615	28617.3	11829.1	nan	52212	1381.53	8622.66	nan	7655.71	nan	36902.1	4814.21	413105	24831.4	2713.82	61828.3	39536.4	18127.7	17568.7	5932.52
Q9ULC0	EMCN	Homo sapiens	2650.8	17911.2	369316	86569	35324.5	642.568	143250	27339.5	48338	35044.9	61007.1	2046.43	63783.2	46567.7	2.2931e+06	1245511	105126	72959.8	nan	33313.3	21561.8	124414
Q9ULI3	HEG1	Homo sapiens	43297.4	35503.9	681980	120824	40560	187616	271613	40283.4	69705.3	54810.3	120563	84063.3	118345	194847	1.02721e+06	343406	95511.7	517494	195566	154460	47355.1	130928
Q9ULV1	FZD4	Homo sapiens	28959.8	nan	nan	162727	129462	nan	nan	nan	27060.7	2454.61	11835.7	nan	135926	384581	nan	nan	nan	nan	16.3303	152530	8383.17	nan
Q9UM47	NOTCH3	Homo sapiens	58261.1	40816.7	2.42687e+06	200555	118648	565855	1.98523e+06	70524.2	208894	85336.3	188823	188330	241738	427825	2282343	2459396	112924	6549469	1.52691e+06	267510	53106.5	224774
Q9UMD9	COL17A1	Homo sapiens	12962.5	9890.43	156476	46250.1	10274.6	14659.2	153140	3882.28	19393.2	17008.8	5984.81	1.83106	26313.6	28957.9	10331.8	218587	1713.56	217541	576695	22802.8	9576.68	26206.9
Q9UMS6	SYNPO2	Homo sapiens	205919	75901.3	nan	88575.5	94632.6	7067911	nan	20861.1	98843.2	165586	209041	6550.64	1.16545e+06	1.13093e+06	1.61557e+06	nan	188472	nan	383847	514031	1.2468e+06	162198
Q9UMX5	NENF	Homo sapiens	20810.1	39427.4	1.13662e+06	45107.7	18416.3	155470	3.24903e+06	14523.3	30980.1	42059.2	100702	292399	42485	110410	1078831	434052	46141.4	12979929	449195	244633	41975.7	125564
Q9UN70	PCDHGC3	Homo sapiens	9314.79	564.069	nan	21163.1	4383.67	nan	10.7235	7290.93	5940.29	7037.23	29886.5	48736.5	14091.5	24920.6	64549.4	nan	34277.4	nan	20.6832	4876.8	9106.84	3169.08
Q9UNN8	PROCR	Homo sapiens	205894	19546.8	7227126	721790	163017	9860728	2.13778e+06	281878	1.14371e+06	257663	2.5584e+06	4.29738e+06	2.04267e+06	2639879	13843896	856835	989839	2961513	2839427	2.33031e+06	296128	7.98262e+06
Q9UNZ2	NSFL1C	Homo sapiens	3417.69	7691.43	154372	nan	10737	183803	62796.5	8693.21	28495.6	25293.5	30164.3	39853.1	51085.8	nan	89566.7	40347.2	10008.2	4.84841	497704	29745.5	4695.99	nan
Q9Y240	CLEC11A	Homo sapiens	4693.95	nan	nan	1499.87	102.233	nan	93880.6	7149.59	8378.47	13872.6	15050.9	27944.9	nan	10448.2	263232	94087.4	23432.9	nan	nan	16192.5	nan	32557.1
Q9Y279	VSIG4	Homo sapiens	509.719	1854.21	nan	19788.3	3268.37	1.0097e+06	nan	3805.4	54903.7	4542.96	17355.7	nan	20834.8	61545.8	22.8136	nan	2342.15	nan	nan	7867.31	1076.24	15092.3
Q9Y287	ITM2B	Homo sapiens	32384.9	8143.61	1.88374e+06	29421.7	15684.4	113063	234225	11974.1	25101.3	nan	154268	136268	53529.4	54583.5	635229	766968	36593.3	778464	102937	123838	nan	21421.1
Q9Y4C0	NRXN3	Homo sapiens	13530.5	14910.7	1.34261e+06	24500.1	11623.2	116006	518942	8514.28	7836.55	6274.65	40377.6	27785.6	33944.3	81185	642731	327453	36308.9	963797	644918	52494.8	27875.7	35105.7
Q9Y5Y7	LYVE1	Homo sapiens	14591.9	64231.2	3.87528e+06	275435	117606	1.17641e+06	3.20741e+06	33223.4	169578	62136.5	20391.9	464386	350770	578192	6013946	9580565	98266.5	14196255	12587423	75239.3	91107.6	238744
Q9Y624	F11R	Homo sapiens	9339.82	4596.31	nan	74227.8	14301.6	157745	10.4315	11022.4	29873.3	10119.9	54830.7	51722.4	44247.3	51358	1933.97	nan	46155.1	nan	nan	60815.4	24030.7	47038.3
Q9Y639	NPTN	Homo sapiens	7426.84	1503.32	203263	15606.9	7100.82	33544.6	41670.7	9691.93	15306	4430.14	34837.6	15579.4	16644.2	71361.8	324518	139081	28011.4	175200	55576.4	23667.2	9235.07	31100.4
Q9Y646	CPQ	Homo sapiens	17669.9	nan	nan	121578	2754.49	13.5971	nan	26539.8	93573.4	4391.11	1.60275	414584	13928.4	1.81762	nan	nan	15753.4	nan	nan	44442.7	5834.92	26603.5
Q9Y653	ADGRG1	Homo sapiens	30589.9	23049.1	578641	69804.9	16892.3	191401	nan	22314.3	28453.2	12399.3	52876.3	166749	48857.9	97682.2	256798	83205.5	44030.9	nan	nan	33467.1	20065.7	63655.4
