# Supplementary material for: Preliminary screening of urinary host protein biomarkers for Schistosomiasis haematobium: A proteome profiling study identifying candidate diagnostic targets in school-aged children
Source: PLoS Negl Trop Dis. 2025 Aug 25;19(8):e0013429. doi: 10.1371/journal.pntd.0013429 (PMC12377595; doi:10.1371/journal.pntd.0013429)
Supplement: S2 Table — Contains three sub-tables of model performance metrics (AUC, accuracy, precision, recall, F1‑score) for six algorithms (Logistic Regression, Random Forest, SVM, Decision Tree, XGBoost, Bayes): (A) LCAT: Performance when using only LCAT as the input biomarker. (B) α2M: Performance when using only α2M as the input biomarker. (C) Combined: Performance when using LCAT and α2M together. (XLSX) [file pntd.0013429.s002.xlsx]

## Sheet: LCAT
LCAT
Classification Report for Logistic Regression:
	precision	recall	f1-score	support
P	0.09	0.08	0.08	13
N	0	0	0	13
UTI	0.5	0.62	0.55	13
STH	0.43	0.77	0.56	13
non-UTI	0.3	0.23	0.26	13
accuracy			0.34	65
macro avg	0.27	0.34	0.29	65
weighted avg	0.27	0.34	0.29	65
Classification Report for Random Forest:
	precision	recall	f1-score	support
P	1	0.92	0.96	13
N	1	0.92	0.96	13
UTI	0.92	0.92	0.92	13
STH	0.93	1	0.96	13
non-UTI	0.86	0.92	0.89	13
accuracy			0.94	65
macro avg	0.94	0.94	0.94	65
weighted avg	0.94	0.94	0.94	65
Classification Report for SVM:
	precision	recall	f1-score	support
P	0.57	0.31	0.4	13
N	0	0	0	13
UTI	1	0.46	0.63	13
STH	0.43	0.77	0.56	13
non-UTI	0.38	0.85	0.52	13
accuracy			0.48	65
macro avg	0.48	0.48	0.42	65
weighted avg	0.48	0.48	0.42	65
Classification Report for Decision Tree:
	precision	recall	f1-score	support
P	0.93	1	0.96	13
N	0.93	1	0.96	13
UTI	0.87	1	0.93	13
STH	1	0.92	0.96	13
non-UTI	1	0.77	0.87	13
accuracy			0.94	65
macro avg	0.94	0.94	0.94	65
weighted avg	0.94	0.94	0.94	65
Classification Report for XGBoost:
	precision	recall	f1-score	support
P	1	0.85	0.92	13
N	1	0.92	0.96	13
UTI	0.92	0.92	0.92	13
STH	0.87	1	0.93	13
non-UTI	0.86	0.92	0.89	13
accuracy			0.92	65
macro avg	0.93	0.92	0.92	65
weighted avg	0.93	0.92	0.92	65
Classification Report for Naive Bayes:
	precision	recall	f1-score	support
P	0	0	0	13
N	0	0	0	13
UTI	0.54	0.54	0.54	13
STH	0.4	0.77	0.53	13
non-UTI	0.33	0.62	0.43	13
accuracy			0.38	65
macro avg	0.25	0.38	0.3	65
weighted avg	0.25	0.38	0.3	65

## Sheet: α2M
α2M
Classification Report for Logistic Regression:
	precision	recall	f1-score	support
P	0.26	0.54	0.35	13
N	0	0	0	13
UTI	0.38	0.62	0.47	13
STH	0	0	0	13
non-UTI	0.25	0.23	0.24	13
accuracy			0.28	65
macro avg	0.18	0.28	0.21	65
weighted avg	0.18	0.28	0.21	65
Classification Report for Random Forest:
	precision	recall	f1-score	support
P	1	1	1	13
N	1	1	1	13
UTI	1	1	1	13
STH	0.93	1	0.96	13
non-UTI	1	0.92	0.96	13
accuracy			0.98	65
macro avg	0.99	0.98	0.98	65
weighted avg	0.99	0.98	0.98	65
Classification Report for SVM:
	precision	recall	f1-score	support
P	0.83	0.38	0.53	13
N	0.55	0.92	0.69	13
UTI	0.5	0.31	0.38	13
STH	0.48	0.85	0.61	13
non-UTI	0.67	0.31	0.42	13
accuracy			0.55	65
macro avg	0.6	0.55	0.53	65
weighted avg	0.6	0.55	0.53	65
Classification Report for Decision Tree:
	precision	recall	f1-score	support
P	1	1	1	13
N	1	1	1	13
UTI	1	1	1	13
STH	0.93	1	0.96	13
non-UTI	1	0.92	0.96	13
accuracy			0.98	65
macro avg	0.99	0.98	0.98	65
weighted avg	0.99	0.98	0.98	65
Classification Report for XGBoost:
	precision	recall	f1-score	support
P	0.93	1	0.96	13
N	1	0.92	0.96	13
UTI	1	0.92	0.96	13
STH	0.93	1	0.96	13
non-UTI	0.92	0.92	0.92	13
accuracy			0.95	65
macro avg	0.96	0.95	0.95	65
weighted avg	0.96	0.95	0.95	65
Classification Report for Naive Bayes:
	precision	recall	f1-score	support
P	0.47	0.54	0.5	13
N	0.5	0.08	0.13	13
UTI	0.38	0.62	0.47	13
STH	0.45	0.77	0.57	13
non-UTI	0.8	0.31	0.44	13
accuracy			0.46	65
macro avg	0.52	0.46	0.42	65
weighted avg	0.52	0.46	0.42	65

## Sheet: combined
combined
Classification Report for Logistic Regression:
	precision	recall	f1-score	support
P	0.38	0.38	0.38	13
N	0	0	0	13
UTI	0.67	0.62	0.64	13
STH	0.48	0.77	0.59	13
non-UTI	0.53	0.62	0.57	13
accuracy			0.48	65
macro avg	0.41	0.48	0.44	65
weighted avg	0.41	0.48	0.44	65
Classification Report for Random Forest:
	precision	recall	f1-score	support
P	1	1	1	13
N	1	1	1	13
UTI	1	1	1	13
STH	1	1	1	13
non-UTI	1	1	1	13
accuracy			1	65
macro avg	1	1	1	65
weighted avg	1	1	1	65
Classification Report for SVM:
	precision	recall	f1-score	support
P	0.8	0.62	0.7	13
N	0.75	0.46	0.57	13
UTI	0.67	0.62	0.64	13
STH	0.59	0.77	0.67	13
non-UTI	0.44	0.62	0.52	13
accuracy			0.62	65
macro avg	0.65	0.62	0.62	65
weighted avg	0.65	0.62	0.62	65
Classification Report for Decision Tree:
	precision	recall	f1-score	support
P	1	1	1	13
N	1	1	1	13
UTI	1	1	1	13
STH	1	1	1	13
non-UTI	1	1	1	13
accuracy			1	65
macro avg	1	1	1	65
weighted avg	1	1	1	65
Classification Report for XGBoost:
	precision	recall	f1-score	support
P	1	1	1	13
N	1	1	1	13
UTI	1	1	1	13
STH	1	1	1	13
non-UTI	1	1	1	13
accuracy			1	65
macro avg	1	1	1	65
weighted avg	1	1	1	65
Classification Report for Naive Bayes:
	precision	recall	f1-score	support
P	0.67	0.46	0.55	13
N	0.4	0.15	0.22	13
UTI	0.67	0.62	0.64	13
STH	0.52	0.85	0.65	13
non-UTI	0.5	0.69	0.58	13
accuracy			0.55	65
macro avg	0.55	0.55	0.53	65
weighted avg	0.55	0.55	0.53	65
